# Supplementary material for: Mutations of PIK3CA in gastric adenocarcinoma
Source: BMC Cancer. 2005 Mar 23;5:29. doi: 10.1186/1471-2407-5-29 (PMC1079799; doi:10.1186/1471-2407-5-29)
Supplement: Additional File 2 — SAM significant genes list associated with PIK3CA expression. SAM detected 2910 genes whose expression levels were positively associated with the PIK3CA expression level. Gene expression data were extracted from the microarray database containing 126 samples (90 gastric adenocarcinomas, 14 lymph node metastasis and 22 non-tumour gastric mucosae) based on a 3-fold signal above background ratio for either channel and with 80% good data [14]. Gene expression data from 20,336 cDNA clones satisfied this selection criteria and were extracted, which included a cDNA clone corresponding to PIK3CA (IMAGE clone number 345430, GenBank accession no. W72473). Expression value of this clone was imputed as a quantitative variable for SAM analysis. The missing values in the dataset were estimated by a K-nearest neighbours impute algorithm using 10 nearest neighbour followed by 5000 permutations in the SAM analysis. [file 1471-2407-5-29-S2.xls]

## Sheet: SAM result
Help with SAM data output interpretation can be found in the following webpages.
SAM user guide and technical document: http://www.utulsa.edu/microarray/Articles/sam%20manual.pdf
SAM official homepage: http://www-stat.stanford.edu/~tibs/SAM/index.html
		SAM Significant Genes List
Input Parameters
	Imputation Engine			10-Nearest Neighbor Imputer
	Data Type			Quantitative Response
	Number of Permutations			5000
	Blocked Permutation?			FALSE
	RNG Seed			1234567
	Delta			1.10733
	(Upper Cutoff, Lower Cutoff)			(1.47811, -∞)
Computed Quantities
	Computed Exchangeability Factor S0			0.168954
	S0 percentile			0.99
	False Significant Number (Median, 90 percentile)			(0.37207, 2.97654)
	False Discovery Rate (Median, 90 percentile)			(0.01279, 0.10229)
	Pi0Hat			0.37207
2910 Positive Significant Genes
a: cell cycle-regulated genes as identified by Whitfield et al. 2002 (n=177)
b: genes with known functions in cell cycle regulation, cell proliferation or DNA replication (n=126)
	Gene Symbol	Gene Name	Unigene cluster	GeneBank accession #	IMAGE clone ID	Score(d)	Numerator(r)	Denominator(s+s0)	q-value (%)
	SETMAR	SET domain and mariner transposase fusion gene	Hs.265855	R38169	IMAGE:23658	3.00285	0.890141	0.296432	0.0127858
	KIAA0146	KIAA0146 protein	Hs.381058	AA043494	IMAGE:487819	2.94031	0.82518	0.280644	0.0127858
b	MAPK1	mitogen-activated protein kinase 1	Hs.324473	AA683077	IMAGE:970590	2.93751	0.788291	0.268354	0.0127858
a	CTCF	CCCTC-binding factor (zinc finger protein)	Hs.411515	H89996	IMAGE:240367	2.84849	0.801754	0.281467	0.0127858
	ARPP-21	cyclic AMP-regulated phosphoprotein, 21 kD	Hs.376455	AA426560	IMAGE:768146	2.83423	0.705468	0.24891	0.0127858
	ALF	**TFIIA-alpha/beta-like factor	Hs.44385	N32789	IMAGE:259637	2.80918	0.742083	0.264163	0.0127858
	PODN	podocan	Hs.136664	N47207	IMAGE:280412	2.80726	0.706279	0.25159	0.0127858
	ZBTB7	zinc finger and BTB domain containing 7	Hs.104640	H92820	IMAGE:231574	2.80178	0.725557	0.258963	0.0127858
		Transcribed sequences	Hs.11873	T68423	IMAGE:83323	2.79327	0.796257	0.285062	0.0127858
	HRMT1L1	HMT1 hnRNP methyltransferase-like 1 (S. cerevisiae)	Hs.154163	AI363907	IMAGE:2016420	2.78944	0.708016	0.25382	0.0127858
	AFURS1	ATPase family homolog up-regulated in senescence cells	Hs.371148	H47747	IMAGE:193383	2.78616	0.745213	0.267469	0.0127858
		Transcribed sequences	Hs.477581	H05820	IMAGE:44255	2.76311	0.73412	0.265686	0.0127858
	DUSP16	**dual specificity phosphatase 16	Hs.528685	AA486780	IMAGE:841094	2.76112	0.826362	0.299285	0.0127858
	RIC-8	likely ortholog of mouse synembryn	Hs.19306	AA133204	IMAGE:490789	2.74984	0.749956	0.272727	0.0127858
	FBN1	**fibrillin 1 (Marfan syndrome)	Hs.750	R01937	IMAGE:124567	2.74178	0.757842	0.276405	0.0127858
	SNAPC2	small nuclear RNA activating complex, polypeptide 2, 45kDa	Hs.78403	N23151	IMAGE:267571	2.72182	0.67707	0.248757	0.0127858
	CCDC7	**coiled-coil domain containing 7	Hs.407833	N22178	IMAGE:254321	2.7213	0.692787	0.25458	0.0127858
	CSNK2A2	casein kinase 2, alpha prime polypeptide	Hs.82201	AA133198	IMAGE:490777	2.71908	0.728686	0.26799	0.0127858
		MRNA; cDNA DKFZp686C1384 (from clone DKFZp686C1384)	Hs.105575	AA477431	IMAGE:740678	2.71126	0.673812	0.248523	0.0127858
	RAB4A	RAB4A, member RAS oncogene family	Hs.296169	H93459	IMAGE:230205	2.70467	0.828718	0.306403	0.0127858
	HACE1	HECT domain and ankyrin repeat containing, E3 ubiquitin protein ligase 1	Hs.276471	R22315	IMAGE:130868	2.70107	0.880323	0.325916	0.0127858
	ARIH1	**ariadne homolog, ubiquitin-conjugating enzyme E2 binding protein, 1 (Drosophila)	Hs.181461	AA418032	IMAGE:767487	2.69916	0.722108	0.26753	0.0127858
	CTDSP2	CTD (carboxy-terminal domain, RNA polymerase II, polypeptide A) small phosphatase 2	Hs.355816	AA401267	IMAGE:758365	2.67931	0.695775	0.259684	0.0127858
	MLL3	myeloid/lymphoid or mixed-lineage leukemia 3	Hs.298119	N68458	IMAGE:292512	2.67663	0.849037	0.317203	0.0127858
	NOC4	neighbor of COX4	Hs.173162	AA186413	IMAGE:625683	2.66469	0.644006	0.241682	0.0127858
	GRIA2	glutamate receptor, ionotropic, AMPA 2	Hs.335051	AA021212	IMAGE:364141	2.66429	0.679055	0.254873	0.0127858
	C3orf6	chromosome 3 open reading frame 6	Hs.55098	AA099431	IMAGE:510631	2.66128	0.663514	0.249321	0.0127858
	RP42	RP42 homolog	Hs.104613	AA425545	IMAGE:768965	2.65028	0.618182	0.233252	0.0127858
	ZNF384	zinc finger protein 384	Hs.103315	AA147043	IMAGE:588559	2.62384	0.851511	0.324529	0.0127858
	CDC42BPB	CDC42 binding protein kinase beta (DMPK-like)	Hs.436985	N54476	IMAGE:245195	2.61965	0.680872	0.25991	0.0127858
	TBDN100	transcriptional coactivator tubedown-100	Hs.125034	R92951	IMAGE:196866	2.60289	0.810367	0.311333	0.0127858
	CBFB	core-binding factor, beta subunit	Hs.179881	AA187148	IMAGE:624754	2.58365	0.634243	0.245483	0.0127858
	UBE2D2	ubiquitin-conjugating enzyme E2D 2 (UBC4/5 homolog, yeast)	Hs.108332	AA159600	IMAGE:593164	2.56319	0.725746	0.283141	0.0127858
	SFRS10	splicing factor, arginine/serine-rich 10 (transformer 2 homolog, Drosophila)	Hs.30035	H11720	IMAGE:47681	2.56304	0.674378	0.263116	0.0127858
	DREV1	DORA reverse strand protein 1	Hs.279583	AA486284	IMAGE:842839	2.56297	0.65338	0.254931	0.0127858
	TFRC	transferrin receptor (p90, CD71)	Hs.185726	AA487593	IMAGE:841703	2.56191	0.660889	0.257967	0.0127858
	SEMA7A	sema domain, immunoglobulin domain (Ig), and GPI membrane anchor, (semaphorin) 7A	Hs.24640	R33439	IMAGE:135941	2.56176	0.659553	0.257461	0.0127858
	NUTF2	nuclear transport factor 2	Hs.356630	AA775831	IMAGE:878506	2.55566	0.672083	0.262979	0.0127858
a	PWP1	nuclear phosphoprotein similar to S. cerevisiae PWP1	Hs.172589	AA485992	IMAGE:843069	2.55407	0.692645	0.271192	0.0127858
	CLNS1A	chloride channel, nucleotide-sensitive, 1A	Hs.417369	T52362	IMAGE:72050	2.54252	0.657143	0.258461	0.0127858
	P2RX5	purinergic receptor P2X, ligand-gated ion channel, 5	Hs.408615	AA044167	IMAGE:486678	2.53494	0.6358	0.250814	0.0127858
a	HSPC148	hypothetical protein HSPC148	Hs.42743	R23666	IMAGE:33874	2.53302	0.700301	0.276469	0.0127858
	NUTF2	nuclear transport factor 2	Hs.356630	N75595	IMAGE:299388	2.53172	0.575824	0.227444	0.0127858
b	ING1	inhibitor of growth family, member 1	Hs.46700	N33574	IMAGE:243358	2.51935	0.665824	0.264284	0.0127858
	ANC_2H01	zinc finger protein ANC_2H01	Hs.22879	AA255876	IMAGE:685609	2.5093	0.626693	0.249748	0.0127858
		Hypothetical protein LOC146517, mRNA (cDNA clone IMAGE:5295985), partial cds	Hs.451351	H94058	IMAGE:242823	2.50712	0.742716	0.296242	0.0127858
				N45645	IMAGE:279559	2.5061	0.617025	0.24621	0.0127858
	PRKAR1B	protein kinase, cAMP-dependent, regulatory, type I, beta	Hs.1519	AA485366	IMAGE:811012	2.50423	0.640138	0.255622	0.0127858
b	E2F4	E2F transcription factor 4, p107/p130-binding	Hs.108371	AA448641	IMAGE:786048	2.50349	0.678426	0.270992	0.0127858
	HADHSC	L-3-hydroxyacyl-Coenzyme A dehydrogenase, short chain	Hs.8110	T65407	IMAGE:21738	2.50253	0.682058	0.272548	0.0127858
		Transcribed sequences	Hs.48058	N57730	IMAGE:246684	2.50231	0.634797	0.253685	0.0127858
	LOC283578	hypothetical protein LOC283578	Hs.212992	AA620598	IMAGE:951327	2.50211	0.632846	0.252925	0.0127858
	NS3TP1	HCV NS3-transactivated protein 1	Hs.101364	AA190629	IMAGE:627118	2.50012	0.593329	0.237321	0.0127858
b	DUT	dUTP pyrophosphatase	Hs.367676	AA489219	IMAGE:825060	2.49966	0.668733	0.26753	0.0127858
	GLIPR1	GLI pathogenesis-related 1 (glioma)	Hs.511765	R20401	IMAGE:32775	2.49898	0.678306	0.271433	0.0127858
	PSARL	presenilin associated, rhomboid-like	Hs.13094	T67440	IMAGE:66894	2.49323	0.605851	0.242998	0.0127858
	FLJ22490	hypothetical protein FLJ22490	Hs.370147	T54649	IMAGE:73755	2.47847	0.710526	0.28668	0.0127858
	PSEN2	presenilin 2 (Alzheimer disease 4)	Hs.25363	AA927340	IMAGE:1552442	2.47235	0.636472	0.257436	0.0127858
		CDNA FLJ16053 fis, clone PLACE6019385, moderately similar to MITOGEN-ACTIVATED PROTEIN KINASE KINASE KINASE 5 (EC 2.7.1.-)	Hs.471144	R35956	IMAGE:38465	2.472	0.740971	0.299746	0.0127858
	SIAH1	seven in absentia homolog 1 (Drosophila)	Hs.295923	AA455428	IMAGE:813462	2.46744	0.750799	0.304283	0.0127858
a	CRYBA1	crystallin, beta A1	Hs.46275	AA487614	IMAGE:839094	2.46267	0.671675	0.272742	0.0127858
	SOX2	SRY (sex determining region Y)-box 2	Hs.816	AA451892	IMAGE:786674	2.45976	0.744359	0.302614	0.0127858
	PCNT1	pericentrin 1	Hs.184352	H94469	IMAGE:243155	2.4577	0.652547	0.265511	0.0127858
		Transcribed sequences	Hs.184192	R06745	IMAGE:126509	2.45569	0.671611	0.273492	0.0127858
b	CDC23	CDC23 (cell division cycle 23, yeast, homolog)	Hs.153546	AI246736	IMAGE:1871423	2.45443	0.599308	0.244174	0.0127858
	OPCML	opioid binding protein/cell adhesion molecule-like	Hs.4817	R38201	IMAGE:23878	2.45269	0.63266	0.257946	0.0127858
	GATA5	GATA binding protein 5	Hs.352250	AA127913	IMAGE:501849	2.45148	0.726249	0.296249	0.0127858
	ACVRL1	activin A receptor type II-like 1	Hs.410104	H42572	IMAGE:182661	2.45042	0.676811	0.276202	0.0127858
	THAP11	THAP domain containing 11	Hs.82508	AA521422	IMAGE:826166	2.44825	0.658126	0.268815	0.0127858
	DDX18	DEAD (Asp-Glu-Ala-Asp) box polypeptide 18	Hs.363492	R08935	IMAGE:127925	2.44688	0.566024	0.231325	0.0127858
	DDX54	DEAD (Asp-Glu-Ala-Asp) box polypeptide 54	Hs.203581	AA400151	IMAGE:743268	2.44593	0.572458	0.234045	0.0127858
	TRAM1	translocation associated membrane protein 1	Hs.4147	H15321	IMAGE:49518	2.44438	0.68377	0.279732	0.0127858
a	KATNA1	katanin p60 (ATPase-containing) subunit A 1	Hs.440341	AA609740	IMAGE:1031922	2.44365	0.72397	0.296266	0.0127858
		Transcribed sequences	Hs.370450	AA429398	IMAGE:771128	2.44008	0.595567	0.244077	0.0127858
	KIAA0217	KIAA0217 protein	Hs.192881	AA490714	IMAGE:824044	2.43674	0.828022	0.339808	0.0127858
	BAZ1A	bromodomain adjacent to zinc finger domain, 1A	Hs.436488	AI028629	IMAGE:1644670	2.43643	0.659403	0.270643	0.0127858
	RAB5B	RAB5B, member RAS oncogene family	Hs.77690	AA443181	IMAGE:811843	2.43612	0.615912	0.252825	0.0127858
	IK	IK cytokine, down-regulator of HLA II	Hs.421245	R39227	IMAGE:23282	2.43413	0.668493	0.274634	0.0127858
	SFRS1	splicing factor, arginine/serine-rich 1 (splicing factor 2, alternate splicing factor)	Hs.68714	T65786	IMAGE:80399	2.43366	0.682246	0.280338	0.0127858
	SENP2	SUMO1/sentrin/SMT3 specific protease 2	Hs.401388	AA190626	IMAGE:627112	2.43242	0.61963	0.254738	0.0127858
	C14orf138	chromosome 14 open reading frame 138	Hs.390504	AA401278	IMAGE:758301	2.43112	0.700779	0.288254	0.0127858
	TFG	TRK-fused gene	Hs.446568	R60846	IMAGE:42076	2.42612	0.715616	0.294962	0.0127858
	MFN1	mitofusin 1	Hs.433673	AA393855	IMAGE:758468	2.42152	0.555727	0.229495	0.0127858
	ALDH9A1	aldehyde dehydrogenase 9 family, member A1	Hs.2533	R25818	IMAGE:36387	2.42053	0.662155	0.273557	0.0127858
		Transcribed sequence	Hs.368005	AA996350	IMAGE:1603738	2.40226	0.590754	0.245915	0.0127858
	PTDSS1	phosphatidylserine synthase 1	Hs.77329	H28984	IMAGE:49920	2.39899	0.565266	0.235627	0.0127858
	DDX21	DEAD (Asp-Glu-Ala-Asp) box polypeptide 21	Hs.169531	AA465386	IMAGE:814117	2.39859	0.624585	0.260397	0.0127858
	C14orf143	chromosome 14 open reading frame 143	Hs.123232	AA620408	IMAGE:950997	2.39786	0.644541	0.268798	0.0127858
		Transcribed sequences	Hs.129368	T40142	IMAGE:61638	2.3955	0.638187	0.266411	0.0127858
	GART	phosphoribosylglycinamide formyltransferase, phosphoribosylglycinamide synthetase, phosphoribosylaminoimidazole synthetase	Hs.82285	AA598487	IMAGE:898123	2.39538	0.666881	0.278403	0.0127858
	PSARL	presenilin associated, rhomboid-like	Hs.13094	AA131464	IMAGE:503737	2.39288	0.605604	0.253086	0.0127858
	VPS26	vacuolar protein sorting 26 (yeast)	Hs.114740	AA064945	IMAGE:529147	2.39232	0.623761	0.260735	0.0127858
	PAPOLA	poly(A) polymerase alpha	Hs.201085	AA099804	IMAGE:511066	2.38836	0.633463	0.265229	0.0127858
	TNPO1	transportin 1	Hs.405954	AA481067	IMAGE:814696	2.38816	0.573951	0.240332	0.0127858
	FBXO5	F-box only protein 5	Hs.272027	AA283003	IMAGE:713115	2.38723	0.588352	0.246458	0.0127858
	LOC153328	similar to CG4995 gene product	Hs.412418	H05644	IMAGE:43662	2.38709	0.575352	0.241026	0.0127858
	SLC6A12	solute carrier family 6 (neurotransmitter transporter, betaine/GABA), member 12	Hs.82535	N49856	IMAGE:282501	2.38518	0.623448	0.261384	0.0127858
	PSMA6	proteasome (prosome, macropain) subunit, alpha type, 6	Hs.374499	AA047319	IMAGE:509495	2.38361	0.568237	0.238393	0.0127858
	UCHL3	ubiquitin carboxyl-terminal esterase L3 (ubiquitin thiolesterase)	Hs.77917	N27190	IMAGE:257445	2.38132	0.555149	0.233127	0.0127858
				T65437	IMAGE:21649	2.38036	0.624766	0.262467	0.0127858
		Transcribed sequences	Hs.48964	N64368	IMAGE:290198	2.37925	0.56643	0.238071	0.0127858
	FGF14	**fibroblast growth factor 14	Hs.223851	AA400047	IMAGE:742732	2.37828	0.618442	0.260038	0.0127858
	EPRS	glutamyl-prolyl-tRNA synthetase	Hs.171292	AA010158	IMAGE:430153	2.37807	0.662017	0.278384	0.0127858
	SRP46	Splicing factor, arginine/serine-rich, 46kD	Hs.155160	W87713	IMAGE:416951	2.37729	0.640352	0.269362	0.0127858
	DNCLI2	dynein, cytoplasmic, light intermediate polypeptide 2	Hs.369068	AA454958	IMAGE:811870	2.37671	0.630781	0.2654	0.0127858
	GAMT	guanidinoacetate N-methyltransferase	Hs.81131	AA521337	IMAGE:826138	2.37508	0.64243	0.270487	0.0127858
	TRUB2	TruB pseudouridine (psi) synthase homolog 2 (E. coli)	Hs.98541	W46773	IMAGE:324396	2.37406	0.582541	0.245377	0.0127858
	ZNF585B	zinc finger protein 585B	Hs.528716	H78732	IMAGE:229467	2.3735	0.607851	0.256099	0.0127858
	COX7A2L	cytochrome c oxidase subunit VIIa polypeptide 2 like	Hs.423404	R10896	IMAGE:129146	2.37165	0.569205	0.240003	0.0127858
a	TLOC1	translocation protein 1	Hs.158193	AA450205	IMAGE:789204	2.37131	0.658644	0.277755	0.0127858
	CGI-94	comparative gene identification transcript 94	Hs.111449	AA282707	IMAGE:713205	2.36996	0.602036	0.254028	0.0127858
	XPO1	exportin 1 (CRM1 homolog, yeast)	Hs.157367	T59055	IMAGE:74566	2.36758	0.559696	0.2364	0.0127858
	TK2	thymidine kinase 2, mitochondrial	Hs.274701	R52703	IMAGE:41853	2.36728	0.686309	0.289915	0.0127858
	HCF-2	host cell factor 2	Hs.55601	AA421286	IMAGE:731070	2.36188	0.608349	0.25757	0.0127858
		**Transcribed sequence with strong similarity to protein ref:NP_003899.1 (H.sapiens) eukaryotic translation initiation factor 2, subunit 2	Hs.470577	AA088837	IMAGE:511850	2.35827	0.558857	0.236977	0.0127858
		Transcribed sequences	Hs.386320	R19773	IMAGE:35058	2.35725	0.625972	0.265552	0.0127858
	FCGBP	Fc fragment of IgG binding protein	Hs.111732	T53389	IMAGE:68767	2.35579	0.60256	0.255778	0.0127858
				AA489477	IMAGE:897446	2.35558	0.62194	0.264029	0.0127858
	ANC_2H01	zinc finger protein ANC_2H01	Hs.22879	R19999	IMAGE:33839	2.35524	0.560719	0.238073	0.0127858
	RNF111	ring finger protein 111	Hs.12504	H16745	IMAGE:50213	2.35505	0.724322	0.307562	0.0127858
				AA448684	IMAGE:786194	2.35497	0.668251	0.283761	0.0127858
	PPP2CB	protein phosphatase 2 (formerly 2A), catalytic subunit, beta isoform	Hs.80350	AA490473	IMAGE:823876	2.35476	0.577667	0.245319	0.0127858
	GMRP-1	K+ channel tetramerization protein	Hs.332382	T62493	IMAGE:79632	2.35338	0.687112	0.291968	0.0127858
	LOC115950	hypothetical protein BC016816	Hs.121830	AA775830	IMAGE:878500	2.35138	0.642732	0.273342	0.0127858
				AA520978	IMAGE:826254	2.35009	0.603793	0.256924	0.0127858
	C14orf119	chromosome 14 open reading frame 119	Hs.303901	AA447984	IMAGE:782719	2.34939	0.654488	0.278578	0.0127858
	ARF1	ADP-ribosylation factor 1	Hs.286221	W45572	IMAGE:323474	2.34879	0.649318	0.276448	0.0127858
				H99033	IMAGE:261453	2.34748	0.681717	0.290404	0.0127858
	ST13	suppression of tumorigenicity 13 (colon carcinoma) (Hsp70 interacting protein)	Hs.377199	H65676	IMAGE:210887	2.34732	0.567676	0.24184	0.0127858
a	PTPN9	protein tyrosine phosphatase, non-receptor type 9	Hs.147663	AA434420	IMAGE:770901	2.34108	0.641541	0.274037	0.0127858
	CAPZA1	capping protein (actin filament) muscle Z-line, alpha 1	Hs.309415	AA449037	IMAGE:785793	2.34061	0.592515	0.253146	0.0127858
	TA-LRRP	T-cell activation leucine repeat-rich protein	Hs.387915	R15065	IMAGE:29486	2.33922	0.542208	0.23179	0.0127858
	RAB21	RAB21, member RAS oncogene family	Hs.202225	AI288525	IMAGE:1879169	2.33816	0.589018	0.251915	0.0127858
	PTK9	PTK9 protein tyrosine kinase 9	Hs.189075	AA019459	IMAGE:362853	2.33706	0.707232	0.302616	0.0127858
	MAP1LC3B	microtubule-associated protein 1 light chain 3 beta	Hs.356061	AA460003	IMAGE:795604	2.33626	0.720366	0.308341	0.0127858
	RALB	v-ral simian leukemia viral oncogene homolog B (ras related; GTP binding protein)	Hs.348024	W15297	IMAGE:322617	2.33544	0.586065	0.250944	0.0127858
	PSMB5	proteasome (prosome, macropain) subunit, beta type, 5	Hs.422990	AA864479	IMAGE:1460110	2.33438	0.586777	0.251363	0.0127858
	BCAS2	breast carcinoma amplified sequence 2	Hs.22960	R20293	IMAGE:32812	2.33372	0.584645	0.250521	0.0127858
	APPBP1	amyloid beta precursor protein binding protein 1, 59kDa	Hs.418162	AA126860	IMAGE:502161	2.33232	0.543301	0.232945	0.0127858
	SRP46	Splicing factor, arginine/serine-rich, 46kD	Hs.155160	W92119	IMAGE:415288	2.33001	0.685375	0.294151	0.0127858
	SNRPG	**small nuclear ribonucleoprotein polypeptide G	Hs.436656	AA133576	IMAGE:586895	2.32832	0.573076	0.246133	0.0127858
	PPP2R5C	protein phosphatase 2, regulatory subunit B (B56), gamma isoform	Hs.249955	W32943	IMAGE:321661	2.32751	0.654851	0.281352	0.0127858
	TA-WDRP	T-cell activation WD repeat protein	Hs.175596	R96523	IMAGE:199637	2.32621	0.672417	0.289061	0.0127858
a	TOPBP1	topoisomerase (DNA) II binding protein	Hs.91417	R97785	IMAGE:200136	2.31996	0.557818	0.240443	0.0127858
		**Transcribed sequence with moderate similarity to protein ref:NP_006091.1 (H.sapiens) alpha2,3-sialyltransferase [Homo sapiens]	Hs.117127	H19226	IMAGE:51210	2.31772	0.581363	0.250834	0.0127858
		Clone IMAGE:4821649, mRNA	Hs.390414	AA453578	IMAGE:795202	2.3165	0.594469	0.256624	0.0127858
		Transcribed sequences	Hs.117035	AA677112	IMAGE:454219	2.31531	0.607714	0.262476	0.0127858
	RAB5A	RAB5A, member RAS oncogene family	Hs.73957	H11455	IMAGE:47559	2.31281	0.608947	0.263293	0.0127858
	TIM14	homolog of yeast TIM14	Hs.389826	AA677960	IMAGE:430733	2.31257	0.549621	0.237666	0.0127858
a	LOC134492	similar to RIKEN cDNA 2700047N05	Hs.140443	R56716	IMAGE:41198	2.31054	0.531478	0.230023	0.0127858
	SON	SON DNA binding protein	Hs.430541	AA431848	IMAGE:773618	2.30707	0.651907	0.282569	0.0127858
	eIF2A	eukaryotic translation initiation factor (eIF) 2A	Hs.378808	AA446907	IMAGE:784255	2.30673	0.539759	0.233994	0.0127858
	PPP3CB	protein phosphatase 3 (formerly 2B), catalytic subunit, beta isoform (calcineurin A beta)	Hs.187543	AA451793	IMAGE:795241	2.30598	0.597798	0.259238	0.0127858
	FLJ20522	hypothetical protein FLJ20522	Hs.223296	AA432096	IMAGE:784154	2.30481	0.688687	0.298804	0.0127858
	RY1	putative nucleic acid binding protein RY-1	Hs.54649	AI348487	IMAGE:1910020	2.30415	0.561762	0.243805	0.0127858
b	CIAO1	WD40 protein Ciao1	Hs.12109	N26062	IMAGE:268946	2.30411	0.637938	0.27687	0.0127858
a	MTPN	myotrophin	Hs.21321	AA486770	IMAGE:841067	2.30143	0.611492	0.2657	0.0127858
	C9orf78	chromosome 9 open reading frame 78	Hs.278429	AA394148	IMAGE:725721	2.30089	0.607196	0.263895	0.0127858
	RTN1	reticulon 1	Hs.99947	W40336	IMAGE:328745	2.3003	0.691825	0.300754	0.0127858
	BCL2L2	BCL2-like 2	Hs.410026	AA454588	IMAGE:809541	2.2997	0.607997	0.264381	0.0127858
	GTL3	likely ortholog of mouse gene trap locus 3	Hs.279818	AA425682	IMAGE:773183	2.2973	0.60012	0.261229	0.0127858
	PPP2R5B	protein phosphatase 2, regulatory subunit B (B56), beta isoform	Hs.75199	AA129170	IMAGE:586725	2.29706	0.693669	0.301981	0.0127858
	KCTD1	potassium channel tetramerisation domain containing 1	Hs.433578	AA199881	IMAGE:645259	2.2968	0.613748	0.267219	0.0127858
	KIAA0998	KIAA0998	Hs.435270	R34225	IMAGE:136026	2.29578	0.622807	0.271283	0.0127858
	SFRS10	splicing factor, arginine/serine-rich 10 (transformer 2 homolog, Drosophila)	Hs.30035	AA481024	IMAGE:814632	2.29548	0.579683	0.252532	0.0127858
		Clone IMAGE:5311297, mRNA	Hs.431332	AA598488	IMAGE:898125	2.29523	0.56018	0.244063	0.0127858
		Transcribed sequences	Hs.129402	AA993447	IMAGE:1618523	2.29254	0.582415	0.254048	0.0127858
	SMAP	small acidic protein	Hs.447513	AA490281	IMAGE:823819	2.29033	0.56186	0.245319	0.0127858
	FALZ	fetal Alzheimer antigen	Hs.440947	N91172	IMAGE:301836	2.28936	0.628526	0.274542	0.0127858
	ARL2BP	ADP-ribosylation factor-like 2 binding protein	Hs.9552	T64938	IMAGE:66792	2.28913	0.572145	0.24994	0.0127858
				N89861	IMAGE:305538	2.28392	0.670483	0.293567	0.0127858
	SBDS	Shwachman-Bodian-Diamond syndrome	Hs.110445	R19215	IMAGE:33126	2.28341	0.664394	0.290966	0.0127858
	SEZ6L	seizure related 6 homolog (mouse)-like	Hs.194766	H29013	IMAGE:49937	2.28192	0.727131	0.318649	0.0127858
	ATP2A2	**ATPase, Ca++ transporting, cardiac muscle, slow twitch 2	Hs.374535	AA496732	IMAGE:897632	2.28176	0.664926	0.291409	0.0127858
		Transcribed sequence with strong similarity to protein pdb:1BGM (E. coli) O Chain O, Beta-Galactosidase	Hs.112703	AA609385	IMAGE:743465	2.27797	0.625556	0.274611	0.0127858
	CNP	**2',3'-cyclic nucleotide 3' phosphodiesterase	Hs.443836	H09811	IMAGE:46786	2.27644	0.612489	0.269056	0.0127858
	FLJ10900	hypothetical protein FLJ10900	Hs.293336	AA411648	IMAGE:753268	2.27638	0.584044	0.256567	0.0127858
	C9orf78	chromosome 9 open reading frame 78	Hs.278429	T53726	IMAGE:69046	2.27428	0.679797	0.298906	0.0127858
	DRG1	developmentally regulated GTP binding protein 1	Hs.115242	AA488336	IMAGE:842980	2.27367	0.665629	0.292756	0.0127858
	NCBP2	nuclear cap binding protein subunit 2, 20kDa	Hs.240770	R13925	IMAGE:26711	2.27214	0.575612	0.253335	0.0127858
a	UBE2D3	ubiquitin-conjugating enzyme E2D 3 (UBC4/5 homolog, yeast)	Hs.411826	AA017199	IMAGE:361097	2.2679	0.614991	0.271172	0.0127858
	TRF4-2	topoisomerase-related function protein 4-2	Hs.294030	AA029273	IMAGE:470140	2.26674	0.531429	0.234446	0.0127858
a	C14orf130	chromosome 14 open reading frame 130	Hs.6877	H12254	IMAGE:48167	2.26654	0.546047	0.240916	0.0127858
	ZNF262	zinc finger protein 262	Hs.150390	AA620460	IMAGE:951095	2.26559	0.571745	0.25236	0.0127858
	PSMD14	proteasome (prosome, macropain) 26S subunit, non-ATPase, 14	Hs.178761	R08876	IMAGE:127519	2.26554	0.60837	0.268533	0.0127858
	FLJ13081	hypothetical protein FLJ13081	Hs.180638	AA455387	IMAGE:812153	2.26513	0.556516	0.245688	0.0127858
	POLR2F	polymerase (RNA) II (DNA directed) polypeptide F	Hs.46405	AA418689	IMAGE:767817	2.26296	0.577295	0.255106	0.0127858
				H67292	IMAGE:229573	2.26289	0.543605	0.240226	0.0127858
	NS	nucleostemin	Hs.313544	H98812	IMAGE:262053	2.26195	0.556289	0.245934	0.0127858
	FUBP1	far upstream element (FUSE) binding protein 1	Hs.118962	N75581	IMAGE:299360	2.26002	0.578546	0.255991	0.0127858
	SNRPD3	small nuclear ribonucleoprotein D3 polypeptide 18kDa	Hs.356549	AI004930	IMAGE:1632161	2.25803	0.57545	0.254846	0.0127858
	ZDHHC7	zinc finger, DHHC domain containing 7	Hs.9725	H98853	IMAGE:261811	2.25603	0.549892	0.243744	0.0127858
	DKFZp686A17109	hypothetical protein DKFZp686A17109	Hs.369523	AA977633	IMAGE:1555840	2.255	0.547603	0.24284	0.0127858
		Transcribed sequence with moderate similarity to protein sp:P39194 (H.sapiens) ALU7_HUMAN Alu subfamily SQ sequence contamination warning entry	Hs.529916	N33331	IMAGE:270626	2.25369	0.6085	0.270002	0.0127858
	CKLFSF3	chemokine-like factor super family 3	Hs.298198	AA486561	IMAGE:840967	2.25314	0.581021	0.257871	0.0127858
a	DR1	down-regulator of transcription 1, TBP-binding (negative cofactor 2)	Hs.348418	AA132007	IMAGE:566760	2.25219	0.694635	0.308427	0.0127858
	KIAA0974	KIAA0974 mRNA	Hs.408577	R17604	IMAGE:32134	2.25039	0.608505	0.2704	0.0127858
	RAP2C	RAP2C, member of RAS oncogene family	Hs.225979	AA045481	IMAGE:487929	2.24927	0.684215	0.304194	0.0127858
		Similar to mitochondrial C1-tetrahydrofolate synthase (LOC389752), mRNA	Hs.404758	AA609608	IMAGE:1031745	2.24679	0.603361	0.268543	0.0127858
	PABPC1	poly(A) binding protein, cytoplasmic 1	Hs.387804	AA486531	IMAGE:840940	2.24653	0.630063	0.280461	0.0127858
b	NRAS	neuroblastoma RAS viral (v-ras) oncogene homolog	Hs.260523	H94627	IMAGE:256284	2.24561	0.581944	0.259148	0.0127858
	FLJ12847	**hypothetical protein FLJ12847	Hs.212991	AA083493	IMAGE:549157	2.2453	0.626976	0.279239	0.0127858
	TCTE1L	**t-complex-associated-testis-expressed 1-like	Hs.446392	AA148810	IMAGE:491500	2.24179	0.565066	0.25206	0.0127858
	BAF53A	BAF53	Hs.435326	AA406395	IMAGE:753400	2.24067	0.514117	0.229448	0.0127858
	CHCHD6	coiled-coil-helix-coiled-coil-helix domain containing 6	Hs.84120	AA701291	IMAGE:435662	2.24036	0.573133	0.255822	0.0127858
	RQCD1	RCD1 required for cell differentiation1 homolog (S. pombe)	Hs.148767	AA488188	IMAGE:877651	2.23793	0.537292	0.240084	0.0127858
				W51760	IMAGE:324383	2.23742	0.617515	0.275994	0.0127858
		CDNA clone IMAGE:5269587, partial cds	Hs.42547	AA205403	IMAGE:647866	2.23595	0.583515	0.260969	0.0127858
b	RAF1	v-raf-1 murine leukemia viral oncogene homolog 1	Hs.257266	N25425	IMAGE:267634	2.23556	0.672565	0.300849	0.0127858
	RAB21	RAB21, member RAS oncogene family	Hs.202225	W37481	IMAGE:322128	2.23467	0.65794	0.294423	0.0127858
	LTBP3	latent transforming growth factor beta binding protein 3	Hs.289019	AA447782	IMAGE:813825	2.23446	0.581927	0.260433	0.0127858
	FLJ10290	hypothetical protein FLJ10290	Hs.202023	N69302	IMAGE:293599	2.23236	0.635655	0.284746	0.0127858
	KMO	kynurenine 3-monooxygenase (kynurenine 3-hydroxylase)	Hs.409081	R24591	IMAGE:34526	2.23161	0.519268	0.232687	0.0127858
	BPGM	2,3-bisphosphoglycerate mutase	Hs.198365	AA678065	IMAGE:430614	2.22932	0.551851	0.247543	0.0127858
	PPM1A	protein phosphatase 1A (formerly 2C), magnesium-dependent, alpha isoform	Hs.130036	AI365364	IMAGE:2010286	2.22476	0.542197	0.24371	0.0127858
	PIP3AP	phosphatidylinositol-3-phosphate associated protein	Hs.93872	R86890	IMAGE:197265	2.22463	0.724254	0.325562	0.0127858
	CDC42	cell division cycle 42 (GTP binding protein, 25kDa)	Hs.355832	AA009465	IMAGE:365531	2.2236	0.550863	0.247734	0.0127858
	FLJ11730	hypothetical protein FLJ11730	Hs.17118	AA427401	IMAGE:770983	2.2234	0.599624	0.269688	0.0127858
				T97568	IMAGE:121661	2.22153	0.624176	0.280967	0.0127858
	FLJ10747	hypothetical protein FLJ10747	Hs.189782	R53371	IMAGE:40042	2.22139	0.676695	0.304628	0.0127858
a	KIAA0056	KIAA0056 protein	Hs.438550	AA430545	IMAGE:770066	2.21984	0.590887	0.266185	0.0127858
	LOC146845	hypothetical protein LOC146845	Hs.232270	AA776448	IMAGE:436348	2.21963	0.597143	0.269028	0.0127858
a	RFC4	replication factor C (activator 1) 4, 37kDa	Hs.35120	H54751	IMAGE:203275	2.21764	0.555807	0.25063	0.0127858
a		Hypothetical gene supported by NM_024062 (LOC387624), mRNA	Hs.99598	AA463627	IMAGE:811832	2.21746	0.520299	0.234637	0.0127858
	BRD2	bromodomain containing 2	Hs.75243	H72520	IMAGE:214133	2.21705	0.606125	0.273393	0.0127858
	PHB	prohibitin	Hs.75323	AA055656	IMAGE:510464	2.217	0.495389	0.22345	0.0127858
	PCBP1	poly(rC) binding protein 1	Hs.2853	AA489892	IMAGE:839890	2.21666	0.593315	0.267662	0.0127858
	SFRS2	splicing factor, arginine/serine-rich 2	Hs.73965	AA454585	IMAGE:809535	2.21633	0.592005	0.26711	0.0127858
	EIF2AK3	**eukaryotic translation initiation factor 2-alpha kinase 3	Hs.102506	AA436178	IMAGE:754387	2.21464	0.569255	0.257042	0.0127858
	MFN1	mitofusin 1	Hs.433673	W49633	IMAGE:324844	2.21296	0.566281	0.255894	0.0127858
	RG9MTD1	RNA (guanine-9-) methyltransferase domain containing 1	Hs.57898	AA193486	IMAGE:665973	2.20886	0.507235	0.229637	0.0127858
	COMMD9	COMM domain containing 9	Hs.279836	AA478473	IMAGE:786608	2.20883	0.78786	0.356687	0.0127858
	FLJ12448	hypothetical protein FLJ12448	Hs.528671	AI148408	IMAGE:1709617	2.20566	0.571328	0.259028	0.0127858
	API5	apoptosis inhibitor 5	Hs.444340	AA035435	IMAGE:471597	2.20451	0.573392	0.260099	0.0127858
		Transcribed sequence with moderate similarity to protein sp:Q16181 (H.sapiens) SEP7_HUMAN Septin 7	Hs.144683	AA205818	IMAGE:645315	2.20248	0.531382	0.241265	0.0127858
	YME1L1	YME1-like 1 (S. cerevisiae)	Hs.439510	AA447738	IMAGE:813629	2.20128	0.559202	0.254035	0.0127858
	DRAP1	DR1-associated protein 1 (negative cofactor 2 alpha)	Hs.356742	AA406285	IMAGE:754538	2.20101	0.61731	0.280467	0.0127858
a	SFRS3	splicing factor, arginine/serine-rich 3	Hs.405144	AA598400	IMAGE:950092	2.2001	0.637558	0.289786	0.0127858
	HSPA1B	heat shock 70kDa protein 1B	Hs.274402	AA443039	IMAGE:811813	2.19968	0.629823	0.286325	0.0127858
	MCF2	MCF.2 cell line derived transforming sequence	Hs.387262	H05800	IMAGE:44351	2.19928	0.650358	0.295714	0.0127858
	HOXA9	homeo box A9	Hs.127428	AA496921	IMAGE:897497	2.19712	0.71669	0.326196	0.0127858
	P14	pre-mRNA branch site protein p14	Hs.177861	H47358	IMAGE:193546	2.19701	0.514273	0.234079	0.0127858
	NEBL	nebulette	Hs.5025	AA460120	IMAGE:796643	2.197	0.525666	0.239265	0.0127858
	ATP6V0A2	ATPase, H+ transporting, lysosomal V0 subunit a isoform 2	Hs.201939	N70122	IMAGE:296375	2.19693	0.652969	0.297219	0.0127858
	PCDH8	protocadherin 8	Hs.19492	H29216	IMAGE:52594	2.19556	0.582656	0.265379	0.0127858
	PAFAH1B2	platelet-activating factor acetylhydrolase, isoform Ib, beta subunit 30kDa	Hs.93354	AA169159	IMAGE:609980	2.19489	0.605286	0.27577	0.0127858
	FLJ10904	hypothetical protein FLJ10904	Hs.16470	AA416686	IMAGE:731261	2.1926	0.585991	0.267258	0.0127858
	METAP2	methionyl aminopeptidase 2	Hs.144906	AA487589	IMAGE:841691	2.19121	0.581623	0.265434	0.0127858
	RBM7	RNA binding motif protein 7	Hs.124177	AA101155	IMAGE:563592	2.19069	0.643376	0.293686	0.0127858
b	CIZ1	CDKN1A interacting zinc finger protein 1	Hs.23476	AA434135	IMAGE:770580	2.19067	0.571481	0.26087	0.0127858
	MAPKAP1	mitogen-activated protein kinase associated protein 1	Hs.324178	AI241324	IMAGE:1869201	2.18756	0.524884	0.23994	0.0127858
				AA670305	IMAGE:878330	2.18735	0.487316	0.222788	0.0127858
		Transcribed sequence with moderate similarity to protein pir:JC4173 (H.sapiens) JC4173 reticulocalbin precursor - human	Hs.523582	W30905	IMAGE:327189	2.18655	0.560209	0.256207	0.0127858
	PRDX6	peroxiredoxin 6	Hs.120	AA598874	IMAGE:897983	2.18611	0.526249	0.240724	0.0127858
		Transcribed sequences	Hs.446122	AA455052	IMAGE:812243	2.18591	0.530209	0.242557	0.0127858
a	PPP2CA	protein phosphatase 2 (formerly 2A), catalytic subunit, alpha isoform	Hs.91773	AA599092	IMAGE:950445	2.1846	0.589415	0.269804	0.0127858
	SNX6	sorting nexin 6	Hs.283443	W15351	IMAGE:322553	2.18284	0.555988	0.254708	0.0127858
	LOC146712	hypothetical protein LOC146712	Hs.512029	R15934	IMAGE:53341	2.18174	0.637369	0.292137	0.0127858
	SPOCK3	sparc/osteonectin, cwcv and kazal-like domains proteoglycan (testican) 3	Hs.159425	AA199586	IMAGE:647437	2.18091	0.632976	0.290235	0.0127858
				AA128867	IMAGE:565472	2.18038	0.628047	0.288045	0.0127858
	SIRT1	sirtuin (silent mating type information regulation 2 homolog) 1 (S. cerevisiae)	Hs.31176	AA460952	IMAGE:796114	2.17962	0.521771	0.239386	0.0127858
	GOLGA7	golgi autoantigen, golgin subfamily a, 7	Hs.7953	AA082742	IMAGE:549911	2.17876	0.545866	0.25054	0.0127858
	SP192	hypothetical protein SP192	Hs.169854	W84638	IMAGE:356883	2.17703	0.555098	0.25498	0.0127858
	C3orf1	chromosome 3 open reading frame 1	Hs.210036	AA490547	IMAGE:823616	2.17262	0.579029	0.266511	0.0127858
	LY6E	**lymphocyte antigen 6 complex, locus E	Hs.77667	AA434221	IMAGE:770319	2.1724	0.554232	0.255125	0.0127858
	DKFZp761B1514	hypothetical protein DKFZp761B1514	Hs.277533	AA776908	IMAGE:858927	2.17238	0.556667	0.256247	0.0127858
	MGC61571	hypothetical protein MGC61571	Hs.437336	AI000716	IMAGE:1636669	2.17174	0.578934	0.266576	0.0127858
				H90218	IMAGE:240632	2.17165	0.575668	0.265083	0.0127858
	PCMT1	protein-L-isoaspartate (D-aspartate) O-methyltransferase	Hs.79137	T68453	IMAGE:83363	2.17148	0.536058	0.246863	0.0127858
a				H51705	IMAGE:194214	2.17052	0.546141	0.251617	0.0127858
	BCL2L13	BCL2-like 13 (apoptosis facilitator)	Hs.310922	N51957	IMAGE:282320	2.16984	0.592719	0.273162	0.0127858
	GRIN2C	glutamate receptor, ionotropic, N-methyl D-aspartate 2C	Hs.436980	H50114	IMAGE:179163	2.16805	0.626838	0.289126	0.0127858
	TA-LRRP	T-cell activation leucine repeat-rich protein	Hs.387915	N63991	IMAGE:289502	2.16651	0.612791	0.282847	0.0127858
	MGC3101	hypothetical protein MGC3101	Hs.301394	H20547	IMAGE:51320	2.16638	0.583678	0.269426	0.0127858
	SDS3	likely ortholog of mouse Sds3	Hs.416630	AA879124	IMAGE:1499819	2.16413	0.545043	0.251854	0.0127858
a	LOC129401	mitotic phosphoprotein 44	Hs.180591	N59330	IMAGE:289916	2.16315	0.553563	0.255906	0.0127858
		Clone IMAGE:4778576, mRNA	Hs.65735	AA400129	IMAGE:743219	2.16065	0.653168	0.302302	0.0127858
a	FLJ31153	hypothetical protein FLJ31153	Hs.350424	R96804	IMAGE:200307	2.16056	0.556472	0.257559	0.0127858
	FLJ23027	hypothetical protein FLJ23027	Hs.321766	AA452116	IMAGE:786530	2.16039	0.627866	0.290626	0.0127858
b	PRKRIR	protein-kinase, interferon-inducible double stranded RNA dependent inhibitor, repressor of (P58 repressor)	Hs.177574	R31031	IMAGE:135247	2.15804	0.550594	0.255136	0.0127858
	FLJ10902	hypothetical protein FLJ10902	Hs.444246	H01940	IMAGE:150176	2.15784	0.615329	0.28516	0.0127858
	TGFBRAP1	transforming growth factor, beta receptor associated protein 1	Hs.446350	AA485398	IMAGE:840327	2.15761	0.592792	0.274744	0.0127858
a	SMARCD1	SWI/SNF related, matrix associated, actin dependent regulator of chromatin, subfamily d, member 1	Hs.79335	H91691	IMAGE:241736	2.15705	0.527566	0.244578	0.0127858
a	CYB5R2	cytochrome b5 reductase b5R.2	Hs.414362	AA425316	IMAGE:773106	2.15688	0.513318	0.237991	0.0127858
	KIAA1434	hypothetical protein KIAA1434	Hs.145509	R10161	IMAGE:128509	2.1558	0.616869	0.286143	0.0127858
	EVA1	epithelial V-like antigen 1	Hs.116651	W60968	IMAGE:342271	2.15303	0.477113	0.221601	0.0127858
	FRA	Fos-related antigen	Hs.170253	W61076	IMAGE:342158	2.15272	0.547556	0.254356	0.0127858
	GGA2	golgi associated, gamma adaptin ear containing, ARF binding protein 2	Hs.133340	W74646	IMAGE:346671	2.1523	0.718845	0.33399	0.0127858
a	MCM6	MCM6 minichromosome maintenance deficient 6 (MIS5 homolog, S. pombe) (S. cerevisiae)	Hs.444118	AA663995	IMAGE:855390	2.15219	0.520664	0.241923	0.0127858
	PIGK	phosphatidylinositol glycan, class K	Hs.293653	N70544	IMAGE:299154	2.15124	0.637642	0.296406	0.0127858
	MGC16202	hypothetical protein MGC16202	Hs.246914	T63981	IMAGE:79763	2.15054	0.579544	0.269488	0.0127858
	DGUOK	deoxyguanosine kinase	Hs.409430	AI015705	IMAGE:1636148	2.14941	0.568077	0.264294	0.0127858
		Clone IMAGE:5557975, mRNA	Hs.62646	AA043860	IMAGE:487363	2.14813	0.623198	0.290112	0.0127858
	MLSTD2	male sterility domain containing 2	Hs.288368	AA459935	IMAGE:795677	2.14732	0.651226	0.303275	0.0127858
	MRS2L	MRS2-like, magnesium homeostasis factor (S. cerevisiae)	Hs.146030	AI337207	IMAGE:2009117	2.14546	0.508653	0.237083	0.0127858
	FLJ10252	hypothetical protein FLJ10252	Hs.53913	N32876	IMAGE:259344	2.1435	0.606304	0.282857	0.0127858
	AHCY	**S-adenosylhomocysteine hydrolase	Hs.388004	AA443969	IMAGE:757206	2.14344	0.591341	0.275884	0.0127858
	EPS8L1	EPS8-like 1	Hs.438862	AA464955	IMAGE:810088	2.14289	0.568671	0.265376	0.0127858
	TKT	transketolase (Wernicke-Korsakoff syndrome)	Hs.89643	AA070357	IMAGE:530875	2.14248	0.619104	0.288966	0.0127858
	CGI-37	comparative gene identification transcript 37	Hs.501513	AA883788	IMAGE:1461604	2.14228	0.530563	0.247663	0.0127858
	RCE1	RCE1 homolog, prenyl protein protease (S. cerevisiae)	Hs.528725	AI341065	IMAGE:2009655	2.14143	0.600579	0.280456	0.0127858
	UBE2D2	ubiquitin-conjugating enzyme E2D 2 (UBC4/5 homolog, yeast)	Hs.108332	AA431868	IMAGE:773617	2.14114	0.620537	0.289816	0.0127858
b	DHX16	DEAH (Asp-Glu-Ala-His) box polypeptide 16	Hs.12797	T70346	IMAGE:67074	2.13969	0.600286	0.280547	0.0127858
	MCF2L	MCF.2 cell line derived transforming sequence-like	Hs.436905	H28922	IMAGE:49873	2.13944	0.575825	0.269148	0.0127858
	HMG2L1	high-mobility group protein 2-like 1	Hs.92260	W42451	IMAGE:323074	2.13937	0.62329	0.291342	0.0127858
	TAF10	TAF10 RNA polymerase II, TATA box binding protein (TBP)-associated factor, 30kDa	Hs.89657	AA235706	IMAGE:723972	2.13837	0.643839	0.301089	0.0127858
	NICE-1	NICE-1 protein	Hs.110196	AA009484	IMAGE:365575	2.13833	0.605101	0.282978	0.0127858
	SEP15	15 kDa selenoprotein	Hs.90606	AA999842	IMAGE:1636349	2.1383	0.565984	0.264688	0.0127858
		Similar to mitochondrial translational release factor 1-like (LOC285442), mRNA	Hs.380755	R24592	IMAGE:34626	2.13655	0.591133	0.276677	0.0127858
	SMARCA4	SWI/SNF related, matrix associated, actin dependent regulator of chromatin, subfamily a, member 4	Hs.78202	AA598648	IMAGE:897890	2.13648	0.588331	0.275374	0.0127858
	UFD1L	ubiquitin fusion degradation 1-like	Hs.404525	T57841	IMAGE:80708	2.13624	0.570131	0.266885	0.0127858
	EFG1	mitochondrial elongation factor G1	Hs.274543	N50802	IMAGE:283943	2.13608	0.538375	0.252039	0.0127858
	ADIPOR1	adiponectin receptor 1	Hs.5298	W91944	IMAGE:415215	2.13584	0.551176	0.258061	0.0127858
	FBXO3	F-box only protein 3	Hs.406787	N70417	IMAGE:297043	2.13573	0.60961	0.285433	0.0127858
	MRPS31	mitochondrial ribosomal protein S31	Hs.154655	R51362	IMAGE:39313	2.13557	0.569376	0.266616	0.0127858
	C12orf2	chromosome 12 open reading frame 2	Hs.140821	W72400	IMAGE:345752	2.13292	0.526398	0.246797	0.0127858
	RHBDF1	rhomboid family 1 (Drosophila)	Hs.57988	AI016695	IMAGE:1636206	2.13284	0.549577	0.257673	0.0127858
		Transcribed sequences	Hs.471643	T65150	IMAGE:21567	2.13235	0.551577	0.258671	0.0127858
	TMP21	transmembrane trafficking protein	Hs.74137	AA448690	IMAGE:786202	2.13161	0.647693	0.303851	0.0127858
	FLJ14668	hypothetical protein FLJ14668	Hs.334644	AA131526	IMAGE:503715	2.13066	0.516948	0.242623	0.0127858
	KIF2	kinesin heavy chain member 2	Hs.113319	AA488297	IMAGE:897313	2.12916	0.519651	0.244064	0.0127858
	SFRS9	splicing factor, arginine/serine-rich 9	Hs.77608	AA490721	IMAGE:824041	2.12872	0.584678	0.274661	0.0127858
	SPI1	spleen focus forming virus (SFFV) proviral integration oncogene spi1	Hs.157441	N66572	IMAGE:278808	2.12853	0.620064	0.291311	0.0127858
a	TOB2	transducer of ERBB2, 2	Hs.4994	AA486088	IMAGE:840775	2.12791	0.557911	0.262187	0.0127858
	WBSCR1	Williams-Beuren syndrome chromosome region 1	Hs.180900	AI669217	IMAGE:2315045	2.1278	0.540566	0.25405	0.0127858
		Hypothetical protein LOC347813, mRNA (cDNA clone IMAGE:5296867), partial cds	Hs.406568	AA400010	IMAGE:742542	2.12764	0.60129	0.282609	0.0127858
	ZNF336	zinc finger protein 336	Hs.28921	AA417012	IMAGE:730838	2.12709	0.552135	0.259574	0.0127858
				R56754	IMAGE:41321	2.12655	0.530226	0.249336	0.0127858
	SRP72	signal recognition particle 72kDa	Hs.237825	W32523	IMAGE:321510	2.12641	0.568394	0.267302	0.0127858
				AA083207	IMAGE:549035	2.12528	0.598454	0.281588	0.0127858
	WDFY2	WD repeat and FYVE domain containing 2	Hs.282230	T97470	IMAGE:121458	2.12498	0.6287	0.295862	0.0127858
	PAPSS1	3'-phosphoadenosine 5'-phosphosulfate synthase 1	Hs.3833	AA169652	IMAGE:594322	2.12425	0.531908	0.250398	0.0127858
	RALBP1	ralA binding protein 1	Hs.75447	AA085619	IMAGE:562983	2.12362	0.723185	0.340543	0.0127858
	DKFZp761I2123	**hypothetical protein DKFZp761I2123	Hs.77978	AA405739	IMAGE:742977	2.12292	0.536305	0.252626	0.0127858
				AI002468	IMAGE:1592987	2.12253	0.528845	0.249158	0.0127858
	HSGP25L2G	gp25L2 protein	Hs.279929	AA489314	IMAGE:842928	2.1222	0.484177	0.228148	0.0127858
	AFTIPHILIN	aftiphilin protein	Hs.7942	AA402965	IMAGE:741790	2.12122	0.588234	0.27731	0.0127858
		Transcribed sequence with weak similarity to protein ref:NP_114381.1 (H.sapiens) eukaryotic translation initiation factor 4H, isoform 2 [Homo sapiens]	Hs.56801	H94819	IMAGE:234468	2.12043	0.535571	0.252576	0.0127858
	CNOT4	CCR4-NOT transcription complex, subunit 4	Hs.20423	W93564	IMAGE:357363	2.11963	0.578966	0.273144	0.0127858
	SIP	Siah-interacting protein	Hs.27258	AA629849	IMAGE:884799	2.11873	0.484629	0.228735	0.0127858
	MSRB	methionine sulfoxide reductase B	Hs.461420	AA151574	IMAGE:503215	2.11716	0.698891	0.330107	0.0127858
	GTF2E1	general transcription factor IIE, polypeptide 1, alpha 56kDa	Hs.145381	AA455437	IMAGE:813459	2.11698	0.565308	0.267035	0.0127858
	TLR5	toll-like receptor 5	Hs.114408	N41021	IMAGE:277229	2.11659	0.551838	0.260721	0.0127858
	TOB3	AAA-ATPase TOB3	Hs.23413	AA176164	IMAGE:610341	2.11583	0.610665	0.288617	0.0127858
b	APC10	anaphase-promoting complex subunit 10	Hs.410760	AA505486	IMAGE:966335	2.11583	0.498761	0.235728	0.0127858
	RAB7	RAB7, member RAS oncogene family	Hs.356386	AA496780	IMAGE:897626	2.11534	0.502546	0.237572	0.0127858
				R37620	IMAGE:25132	2.11484	0.582891	0.275619	0.0127858
	COQ6	coenzyme Q6 homolog (yeast)	Hs.285290	T74882	IMAGE:84880	2.11407	0.555058	0.262554	0.0127858
		**Clone IMAGE:5295779, mRNA	Hs.12827	AA013240	IMAGE:360075	2.11406	0.698006	0.330173	0.0127858
	OPA1	optic atrophy 1 (autosomal dominant)	Hs.131273	AA130235	IMAGE:504211	2.11399	0.590146	0.279161	0.0127858
	R3HDM	R3H domain (binds single-stranded nucleic acids) containing	Hs.144476	AA504206	IMAGE:825271	2.1131	0.594477	0.28133	0.0127858
	CDC14B	CDC14 cell division cycle 14 homolog B (S. cerevisiae)	Hs.22116	AA430172	IMAGE:781061	2.11294	0.50654	0.239733	0.0127858
				AA011685	IMAGE:429729	2.11294	0.613693	0.290446	0.0127858
				T50206	IMAGE:77262	2.11122	0.632202	0.299448	0.0127858
	CROC4	transcriptional activator of the c-fos promoter	Hs.380027	H05654	IMAGE:43771	2.111	0.602811	0.285557	0.0127858
				AA402766	IMAGE:741379	2.10971	0.542755	0.257265	0.0127858
a	RBM8A	RNA binding motif protein 8A	Hs.10283	AA448402	IMAGE:781366	2.10891	0.618269	0.29317	0.0127858
	COPS7B	COP9 constitutive photomorphogenic homolog subunit 7B (Arabidopsis)	Hs.335061	AA976575	IMAGE:1558667	2.10858	0.59724	0.283243	0.0127858
	RPIP8	RaP2 interacting protein 8	Hs.500197	AA683172	IMAGE:1142132	2.10804	0.62761	0.297723	0.0127858
	FLNB	filamin B, beta (actin binding protein 278)	Hs.81008	AA486238	IMAGE:840818	2.10747	0.607576	0.288296	0.0127858
	FLJ10439	hypothetical protein FLJ10439	Hs.415220	AA425420	IMAGE:773324	2.10639	0.574369	0.272679	0.0127858
	LOC51204	clone HQ0477 PRO0477p	Hs.174134	AA490837	IMAGE:824321	2.10593	0.665612	0.316065	0.0127858
	KIAA0352	KIAA0352 gene product	Hs.17262	R80197	IMAGE:146726	2.10517	0.570204	0.270859	0.0127858
	NDUFB6	**NADH dehydrogenase (ubiquinone) 1 beta subcomplex, 6, 17kDa	Hs.109646	AA032077	IMAGE:470861	2.10468	0.545044	0.258968	0.0127858
	LOC56902	putatative 28 kDa protein	Hs.262858	T40124	IMAGE:61626	2.10454	0.55935	0.265783	0.0127858
	MRRF	mitochondrial ribosome recycling factor	Hs.99756	AA448637	IMAGE:786037	2.10428	0.572875	0.272243	0.0127858
	UMPS	uridine monophosphate synthetase (orotate phosphoribosyl transferase and orotidine-5'-decarboxylase)	Hs.2057	AA426227	IMAGE:760344	2.10421	0.515072	0.244781	0.0127858
	C14orf35	chromosome 14 open reading frame 35	Hs.285280	AA489696	IMAGE:824376	2.10371	0.490191	0.233012	0.0127858
	CYLD	cylindromatosis (turban tumor syndrome)	Hs.386952	AA436200	IMAGE:754413	2.10357	0.644828	0.306539	0.0127858
a	FLJ38973	hypothetical protein FLJ38973	Hs.40782	AA286914	IMAGE:701496	2.10261	0.557524	0.265158	0.0127858
	PGGT1B	protein geranylgeranyltransferase type I, beta subunit	Hs.254006	AA989220	IMAGE:1601853	2.10164	0.535946	0.255014	0.0127858
	LOC340591	similar to carbonic anhydrase VB, mitochondrial precursor; carbonic dehydratase	Hs.31535	AA456131	IMAGE:796352	2.10104	0.549067	0.261331	0.0127858
		MRNA; cDNA DKFZp564O1016 (from clone DKFZp564O1016)	Hs.478826	N48361	IMAGE:279810	2.10043	0.511193	0.243376	0.0127858
a	SMARCB1	SWI/SNF related, matrix associated, actin dependent regulator of chromatin, subfamily b, member 1	Hs.512700	AA446018	IMAGE:781018	2.10019	0.547443	0.260664	0.0127858
	VKORC1L1	vitamin K epoxide reductase complex, subunit 1-like 1	Hs.43112	AA024449	IMAGE:365245	2.09964	0.522802	0.248996	0.0127858
				AA709046	IMAGE:506547	2.09938	0.551828	0.262853	0.0127858
b	ORC2L	origin recognition complex, subunit 2-like (yeast)	Hs.167937	AA047812	IMAGE:380263	2.09878	0.539848	0.25722	0.0127858
	ADAM17	a disintegrin and metalloproteinase domain 17 (tumor necrosis factor, alpha, converting enzyme)	Hs.404914	H28287	IMAGE:182177	2.09684	0.55823	0.266224	0.0127858
a	HSPC163	HSPC163 protein	Hs.445890	AA053139	IMAGE:510272	2.09678	0.525199	0.25048	0.0127858
	HSPC121	butyrate-induced transcript 1	Hs.458288	AA679177	IMAGE:866694	2.09568	0.499679	0.238432	0.0127858
	TNKS2	tankyrase, TRF1-interacting ankyrin-related ADP-ribose polymerase 2	Hs.280776	H17635	IMAGE:50806	2.09428	0.605488	0.289116	0.0127858
	ANKRD10	ankyrin repeat domain 10	Hs.164969	AA416684	IMAGE:731270	2.09417	0.59832	0.285708	0.0127858
	SRP68	signal recognition particle 68kDa	Hs.273307	AA455242	IMAGE:814791	2.09413	0.56982	0.272103	0.0127858
	IPO7	importin 7	Hs.434408	AA126755	IMAGE:490612	2.0934	0.495034	0.236473	0.0127858
a	FLJ20530	hypothetical protein FLJ20530	Hs.370888	AA425442	IMAGE:773345	2.092	0.49125	0.234823	0.0127858
	LOC152217	hypothetical protein BC007882	Hs.118820	AA426066	IMAGE:757236	2.09181	0.542084	0.259146	0.0127858
a	ZBTB7	zinc finger and BTB domain containing 7	Hs.104640	R06252	IMAGE:126230	2.0918	0.523827	0.250419	0.0127858
	ALG1	asparagine-linked glycosylation 1 homolog (yeast, beta-1,4-mannosyltransferase)	Hs.406461	AA464702	IMAGE:810225	2.09149	0.53938	0.257893	0.0127858
	LOC56902	putatative 28 kDa protein	Hs.262858	AI671250	IMAGE:2310841	2.09128	0.521249	0.249249	0.0127858
	RAB4A	RAB4A, member RAS oncogene family	Hs.296169	R51052	IMAGE:38763	2.09042	0.584234	0.279482	0.0127858
	KIAA1078	KIAA1078 protein	Hs.23585	N63447	IMAGE:278002	2.08986	0.54818	0.262305	0.0127858
	NTNG1	netrin G1	Hs.111224	H99487	IMAGE:262757	2.08968	0.656443	0.314136	0.0127858
	CBX1	chromobox homolog 1 (HP1 beta homolog Drosophila )	Hs.77254	AA448667	IMAGE:786084	2.08955	0.58315	0.27908	0.0127858
				AA453614	IMAGE:795442	2.08911	0.629666	0.301404	0.0127858
	SNW1	SKI-interacting protein	Hs.445498	H17512	IMAGE:50614	2.08893	0.657764	0.314882	0.0127858
	PTPLB	protein tyrosine phosphatase-like (proline instead of catalytic arginine), member b	Hs.5957	AA417761	IMAGE:746245	2.08854	0.529674	0.25361	0.0127858
	TIM14	homolog of yeast TIM14	Hs.389826	R92201	IMAGE:195845	2.08828	0.523348	0.250612	0.0127858
	C21orf56	chromosome 21 open reading frame 56	Hs.381214	W20486	IMAGE:327495	2.08827	0.500397	0.239623	0.0127858
a	CRK	v-crk sarcoma virus CT10 oncogene homolog (avian)	Hs.511822	H75530	IMAGE:230370	2.08803	0.504439	0.241586	0.0127858
	LOC134492	similar to RIKEN cDNA 2700047N05	Hs.140443	AA702786	IMAGE:448016	2.08736	0.48051	0.230199	0.0127858
	C11orf30	**chromosome 11 open reading frame 30	Hs.352588	W47416	IMAGE:324322	2.08697	0.518006	0.24821	0.0127858
	PAPOLA	poly(A) polymerase alpha	Hs.201085	N46321	IMAGE:279164	2.08658	0.518419	0.248454	0.0127858
		Transcribed sequences	Hs.444706	AA971718	IMAGE:1584577	2.08651	0.557217	0.267057	0.0127858
	GMPS	**guanine monphosphate synthetase	Hs.144057	N59764	IMAGE:248531	2.08571	0.523725	0.251101	0.0127858
	MGC955	hypothetical protein MGC955	Hs.148845	W42476	IMAGE:323117	2.08542	0.545467	0.261562	0.0127858
	OPRS1	opioid receptor, sigma 1	Hs.24447	W47484	IMAGE:324210	2.08484	0.546212	0.261993	0.0127858
	MGC11102	hypothetical protein MGC11102	Hs.425178	AA459460	IMAGE:814865	2.08438	0.511324	0.245312	0.0127858
	PPP1CC	protein phosphatase 1, catalytic subunit, gamma isoform	Hs.79081	AI015359	IMAGE:1637343	2.08436	0.520271	0.249607	0.0127858
				AA102537	IMAGE:550122	2.08405	0.532695	0.255606	0.0127858
b	PPP6C	protein phosphatase 6, catalytic subunit	Hs.356739	AA521083	IMAGE:826459	2.08307	0.614953	0.295215	0.0127858
	KATNB1	katanin p80 (WD repeat containing) subunit B 1	Hs.275675	AA457696	IMAGE:810697	2.08188	0.505433	0.242777	0.0127858
	FALZ	fetal Alzheimer antigen	Hs.440947	AA169449	IMAGE:594048	2.08171	0.596361	0.286477	0.0127858
		**Transcribed sequences	Hs.464449	AA129668	IMAGE:565693	2.0816	0.595609	0.28613	0.0127858
				AI144050	IMAGE:1861166	2.0805	0.545689	0.262287	0.0127858
	THOC1	THO complex 1	Hs.1540	AA129297	IMAGE:564846	2.07974	0.606894	0.291813	0.0127858
		Transcribed sequence with strong similarity to protein ref:NP_001714.1 (H.sapiens) bullous pemphigoid antigen 1, isoform 1e precursor; dystonin; hemidesmosomal plaque protein [Homo sapiens]	Hs.443148	AA706795	IMAGE:451769	2.07953	0.657025	0.315948	0.0127858
	CDW92	CDW92 antigen	Hs.414728	T61913	IMAGE:79045	2.07946	0.576504	0.277238	0.0127858
a	USP6NL	USP6 N-terminal like	Hs.278526	AA281057	IMAGE:711826	2.07879	0.604608	0.290846	0.0127858
	MGC13272	hypothetical protein MGC13272	Hs.6479	R13050	IMAGE:27817	2.07636	0.605437	0.291586	0.0127858
	PSMD10	proteasome (prosome, macropain) 26S subunit, non-ATPase, 10	Hs.433559	R77104	IMAGE:143997	2.07587	0.49348	0.237722	0.0127858
	PS1D	putative S1 RNA binding domain protein	Hs.54971	AA417805	IMAGE:752690	2.0758	0.494264	0.238108	0.0127858
		CDNA FLJ36584 fis, clone TRACH2013450	Hs.355655	AA166736	IMAGE:593793	2.07458	0.62994	0.303648	0.0127858
		Transcribed sequences	Hs.527005	AI215633	IMAGE:1883706	2.07451	0.588124	0.283501	0.0127858
	DRG2	developmentally regulated GTP binding protein 2	Hs.78582	AA456291	IMAGE:813158	2.07449	0.657682	0.317033	0.0127858
	PSMA4	proteasome (prosome, macropain) subunit, alpha type, 4	Hs.251531	AA206497	IMAGE:645184	2.07438	0.470216	0.226677	0.0127858
	DHX36	DEAH (Asp-Glu-Ala-His) box polypeptide 36	Hs.9414	AA430052	IMAGE:781109	2.07379	0.587452	0.283275	0.0127858
		Clone IMAGE:5286726, mRNA	Hs.250648	R25398	IMAGE:133180	2.07371	0.534318	0.257662	0.0127858
	HMGN4	high mobility group nucleosomal binding domain 4	Hs.236774	R17124	IMAGE:31873	2.07347	0.580127	0.279786	0.0127858
	MAPKAP1	mitogen-activated protein kinase associated protein 1	Hs.324178	AA460353	IMAGE:796078	2.07332	0.554976	0.267674	0.0127858
	ABT1	activator of basal transcription 1	Hs.254406	AA480876	IMAGE:814562	2.07326	0.619099	0.298611	0.0127858
	KIAA0174	KIAA0174 gene product	Hs.287613	T62546	IMAGE:79710	2.07322	0.618449	0.298304	0.0127858
				AA432051	IMAGE:782543	2.07257	0.580401	0.280039	0.0127858
	TNFSF5IP1	tumor necrosis factor superfamily, member 5-induced protein 1	Hs.386802	AA863066	IMAGE:1455544	2.07202	0.540738	0.260972	0.0127858
	C14orf1	chromosome 14 open reading frame 1	Hs.15106	AA777666	IMAGE:448875	2.0717	0.562316	0.271427	0.0127858
		CDNA FLJ26349 fis, clone HRT04618	Hs.374485	AA055193	IMAGE:377191	2.0715	0.52762	0.254705	0.0127858
		Transcribed sequences	Hs.27608	AA131707	IMAGE:503865	2.07147	0.530748	0.256217	0.0127858
	C14orf87	chromosome 14 open reading frame 87	Hs.294083	AA677563	IMAGE:455256	2.07147	0.541285	0.261305	0.0127858
	FLJ46603	FLJ46603 protein	Hs.250723	AA969874	IMAGE:1579445	2.07028	0.508333	0.245538	0.0127858
	MAPK9	mitogen-activated protein kinase 9	Hs.348446	AA157286	IMAGE:590544	2.07004	0.552966	0.267129	0.0127858
a	DSCR1	Down syndrome critical region gene 1	Hs.282326	AA629707	IMAGE:884462	2.06854	0.576463	0.278681	0.0127858
	STAF65(gamma)	SPTF-associated factor 65 gamma	Hs.6232	W93653	IMAGE:357341	2.06777	0.576201	0.278658	0.0127858
	KIAA0095	KIAA0095 gene product	Hs.295014	H22925	IMAGE:51918	2.06621	0.564861	0.273381	0.0127858
	IMMT	inner membrane protein, mitochondrial (mitofilin)	Hs.271773	H04597	IMAGE:152069	2.06617	0.542414	0.262521	0.0127858
		Transcribed sequences	Hs.325531	AA626788	IMAGE:877784	2.06536	0.597687	0.289386	0.0127858
b	C10orf7	chromosome 10 open reading frame 7	Hs.412842	AA448289	IMAGE:784830	2.06523	0.483609	0.234167	0.0127858
		Transcribed sequences	Hs.368121	AA779520	IMAGE:1032540	2.06516	0.508987	0.246463	0.0127858
	MKI67IP	**MKI67 (FHA domain) interacting nucleolar phosphoprotein	Hs.367842	H28725	IMAGE:49879	2.06423	0.502202	0.243288	0.0127858
	DKFZp761B1514	hypothetical protein DKFZp761B1514	Hs.277533	AA417710	IMAGE:746190	2.06388	0.514611	0.249342	0.0127858
	CPEB2	cytoplasmic polyadenylation element binding protein 2	Hs.44833	R56234	IMAGE:40965	2.06338	0.517337	0.250723	0.0127858
	TXNDC	thioredoxin domain containing	Hs.125221	AA173189	IMAGE:595695	2.06205	0.516053	0.250263	0.0127858
		**Transcribed sequence with moderate similarity to protein sp:O14520 (H.sapiens) AQP7_HUMAN Aquaporin 7	Hs.522204	AI075055	IMAGE:1637252	2.06158	0.538401	0.26116	0.0127858
	MPHOSPH1	M-phase phosphoprotein 1	Hs.240	AA425160	IMAGE:769004	2.0615	0.642784	0.311805	0.0127858
	HIP2	huntingtin interacting protein 2	Hs.246603	AI360196	IMAGE:2018680	2.06135	0.523651	0.254033	0.0127858
b	SSBP1	single-stranded DNA binding protein 1	Hs.923	R05693	IMAGE:125183	2.06086	0.515191	0.249988	0.0127858
	ZNRD1	zinc ribbon domain containing, 1	Hs.57813	AA464582	IMAGE:810575	2.06057	0.523237	0.253928	0.0127858
	DCT	dopachrome tautomerase (dopachrome delta-isomerase, tyrosine-related protein 2)	Hs.301865	N27147	IMAGE:269791	2.05965	0.574962	0.279155	0.0127858
	RAB2	RAB2, member RAS oncogene family	Hs.78305	T82414	IMAGE:79520	2.05763	0.635476	0.308839	0.0127858
	RAB6A	**RAB6A, member RAS oncogene family	Hs.5636	AA088744	IMAGE:511816	2.05751	0.624794	0.303666	0.0127858
	RYBP	RING1 and YY1 binding protein	Hs.7910	AA454192	IMAGE:795453	2.05698	0.663734	0.322673	0.0127858
	FLJ12688	hypothetical protein FLJ12688	Hs.13526	R18632	IMAGE:30613	2.054	0.507598	0.247126	0.0127858
	C20orf20	chromosome 20 open reading frame 20	Hs.443260	AA775271	IMAGE:878607	2.054	0.497771	0.242342	0.0127858
	MAP2K1	mitogen-activated protein kinase kinase 1	Hs.132311	R19938	IMAGE:33826	2.05397	0.530683	0.258369	0.0127858
	MGC45594	hypothetical protein MGC45594	Hs.408128	N63555	IMAGE:278222	2.05375	0.488468	0.237842	0.0127858
	AHCYL1	S-adenosylhomocysteine hydrolase-like 1	Hs.4113	AA454718	IMAGE:809758	2.05356	0.499252	0.243116	0.0127858
				N29454	IMAGE:259267	2.05305	0.621487	0.302714	0.0127858
	SCYL1	SCY1-like 1 (S. cerevisiae)	Hs.238839	AA476300	IMAGE:770697	2.05292	0.486782	0.237116	0.0127858
a	Nup37	nucleoporin Nup37	Hs.5152	H50655	IMAGE:194318	2.05263	0.500555	0.243861	0.0127858
	LSM3	LSM3 homolog, U6 small nuclear RNA associated (S. cerevisiae)	Hs.111632	AA461098	IMAGE:796176	2.05253	0.535475	0.260886	0.0127858
	Shax3	Snf7 homologue associated with Alix 3	Hs.183861	AA099747	IMAGE:510736	2.05251	0.559293	0.272493	0.0127858
	KIAA1972	KIAA1972 protein	Hs.181161	H47749	IMAGE:193394	2.0509	0.571226	0.278525	0.0127858
	JMJD2A	jumonji domain containing 2A	Hs.155983	AA620458	IMAGE:951091	2.05012	0.574466	0.280211	0.0127858
		CDNA FLJ46457 fis, clone THYMU3020856	Hs.3353	AA598504	IMAGE:898145	2.04978	0.497369	0.242645	0.0127858
	FLJ22344	**hypothetical protein FLJ22344	Hs.107716	R11580	IMAGE:130032	2.04928	0.463965	0.226404	0.0127858
	RQCD1	RCD1 required for cell differentiation1 homolog (S. pombe)	Hs.148767	AA487213	IMAGE:841302	2.04827	0.59397	0.289986	0.0127858
	AAMP	angio-associated, migratory cell protein	Hs.83347	AA452848	IMAGE:789011	2.04797	0.568706	0.277692	0.0127858
	MAGEA10	melanoma antigen, family A, 10	Hs.18048	R23725	IMAGE:131595	2.0472	0.547324	0.267353	0.0127858
				R06705	IMAGE:126449	2.0471	0.552328	0.26981	0.0127858
		Transcribed sequences	Hs.177469	AA101173	IMAGE:563860	2.04686	0.580743	0.283723	0.0127858
		Transcribed sequence with moderate similarity to protein pdb:1LBG (E. coli) B Chain B, Lactose Operon Repressor Bound To 21-Base Pair Symmetric Operator Dna, Alpha Carbons Only	Hs.528841	AA056697	IMAGE:489216	2.04684	0.585907	0.28625	0.0127858
	HIP2	huntingtin interacting protein 2	Hs.246603	H78385	IMAGE:233581	2.0462	0.570586	0.278852	0.0127858
	SR140	U2-associated SR140 protein	Hs.370907	AA459866	IMAGE:795805	2.04612	0.513298	0.250863	0.0127858
	DMXL1	Dmx-like 1	Hs.181042	N29992	IMAGE:268234	2.04602	0.518669	0.253501	0.0127858
					IMAGE:489657	2.04579	0.504166	0.246441	0.0127858
	EFG1	mitochondrial elongation factor G1	Hs.274543	AA010761	IMAGE:359723	2.04552	0.479282	0.234308	0.0127858
	CRYZL1	crystallin, zeta (quinone reductase)-like 1	Hs.352671	AA459008	IMAGE:814288	2.0449	0.535959	0.262095	0.0127858
	LOC152185	hypothetical protein AY099107	Hs.72402	AA465148	IMAGE:815036	2.04387	0.499355	0.244318	0.0127858
		CDNA FLJ11631 fis, clone HEMBA1004267	Hs.518249	N30639	IMAGE:257823	2.04361	0.522912	0.255876	0.0127858
a	RAD54L	RAD54-like (S. cerevisiae)	Hs.66718	AI372035	IMAGE:2046118	2.0422	0.572788	0.280475	0.0127858
b	GSPT1	G1 to S phase transition 1	Hs.2707	AA486233	IMAGE:842825	2.0419	0.511124	0.250317	0.0127858
				AA490991	IMAGE:824591	2.04111	0.535266	0.262243	0.0127858
	C14orf32	chromosome 14 open reading frame 32	Hs.406401	N53771	IMAGE:248039	2.04069	0.501638	0.245818	0.0127858
	SRP68	signal recognition particle 68kDa	Hs.273307	AA188766	IMAGE:626358	2.04035	0.515456	0.252631	0.0127858
	MRPL30	mitochondrial ribosomal protein L30	Hs.346736	T71680	IMAGE:85318	2.04031	0.585358	0.286896	0.0127858
		Hypothetical gene supported by AK093963 (LOC400617), mRNA	Hs.225661	N48292	IMAGE:279569	2.03975	0.547645	0.268486	0.0127858
	HSPC051	ubiquinol-cytochrome c reductase complex (7.2 kD)	Hs.284292	AA447731	IMAGE:813636	2.03905	0.569539	0.279316	0.0127858
a	HMGB2	high-mobility group box 2	Hs.434953	AA019203	IMAGE:363103	2.03807	0.503278	0.246939	0.0127858
	SIN3A	SIN3 homolog A, transcriptional regulator (yeast)	Hs.22583	AA188168	IMAGE:626487	2.03766	0.51562	0.253045	0.0127858
	CAMK2D	calcium/calmodulin-dependent protein kinase (CaM kinase) II delta	Hs.111460	W02795	IMAGE:327094	2.03606	0.593785	0.291635	0.0127858
a	TXNRD1	thioredoxin reductase 1	Hs.434367	AA453335	IMAGE:789376	2.03566	0.474782	0.233233	0.0127858
	COX11	**COX11 homolog, cytochrome c oxidase assembly protein (yeast)	Hs.436988	AA457643	IMAGE:838716	2.03312	0.524631	0.258043	0.0127858
	UBE1C	ubiquitin-activating enzyme E1C (UBA3 homolog, yeast)	Hs.154320	AI309770	IMAGE:1914323	2.03307	0.520415	0.255975	0.0127858
	S100A7	S100 calcium binding protein A7 (psoriasin 1)	Hs.112408	AA583574	IMAGE:1088345	2.03263	0.480278	0.236284	0.0127858
	ADIPOR1	adiponectin receptor 1	Hs.5298	H48233	IMAGE:201819	2.03233	0.51484	0.253325	0.0127858
	FLJ13910	hypothetical protein FLJ13910	Hs.75277	N50647	IMAGE:283461	2.03218	0.517376	0.254591	0.0127858
	PPP1CA	protein phosphatase 1, catalytic subunit, alpha isoform	Hs.183994	AA443982	IMAGE:756666	2.03162	0.554918	0.273141	0.0127858
	KIAA1374	KIAA1374 protein	Hs.186547	R17726	IMAGE:31203	2.03082	0.609838	0.300292	0.0127858
	M6PRBP1	mannose-6-phosphate receptor binding protein 1	Hs.140452	N52178	IMAGE:284247	2.0307	0.514138	0.253183	0.0127858
	HIBCH	3-hydroxyisobutyryl-Coenzyme A hydrolase	Hs.236642	AA521228	IMAGE:827120	2.03033	0.592941	0.292042	0.0127858
	FLJ14827	hypothetical protein FLJ14827	Hs.412981	H97765	IMAGE:209624	2.03009	0.566148	0.278878	0.0127858
	ARNT	aryl hydrocarbon receptor nuclear translocator	Hs.131494	T55416	IMAGE:73437	2.02989	0.517322	0.254852	0.0127858
	PAK1IP1	PAK1 interacting protein 1	Hs.310231	AA973461	IMAGE:1569107	2.02975	0.482833	0.237878	0.0127858
	SENP5	SUMO1/sentrin specific protease 5	Hs.13138	AA576338	IMAGE:951952	2.02948	0.500733	0.24673	0.0127858
	LOC113444	hypothetical protein BC011880	Hs.27160	AA424905	IMAGE:768217	2.02926	0.579232	0.28544	0.0127858
	MGC9850	hypothetical protein MGC9850	Hs.222061	AA460301	IMAGE:795750	2.02864	0.515449	0.254086	0.0127858
	C6orf93	chromosome 6 open reading frame 93	Hs.33944	AA453435	IMAGE:788213	2.02828	0.582201	0.287041	0.0127858
	EIF2S1	eukaryotic translation initiation factor 2, subunit 1 alpha, 35kDa	Hs.151777	AA669452	IMAGE:884894	2.02714	0.562296	0.277385	0.0127858
	MGC2714	hypothetical protein MGC2714	Hs.74284	AA186873	IMAGE:625933	2.02616	0.673364	0.332335	0.0127858
	TMPO	thymopoietin	Hs.11355	AA676998	IMAGE:454083	2.02554	0.546704	0.269905	0.0127858
	ZNF9	zinc finger protein 9 (a cellular retroviral nucleic acid binding protein)	Hs.2110	AA625995	IMAGE:745503	2.02546	0.49955	0.246635	0.0127858
	DCTN4	dynactin 4 (p62)	Hs.328865	AA488177	IMAGE:877636	2.02469	0.605196	0.298908	0.0127858
b	CDC27	cell division cycle 27	Hs.406631	AA489324	IMAGE:842946	2.02425	0.565395	0.27931	0.0127858
	SH3GL1	**SH3-domain GRB2-like 1	Hs.97616	AA398366	IMAGE:726768	2.02408	0.588954	0.290973	0.0127858
	UBAP2	ubiquitin associated protein 2	Hs.14953	AA452282	IMAGE:787925	2.02358	0.589736	0.291432	0.0127858
	PXK	PX domain containing serine/threonine kinase	Hs.77646	AA401228	IMAGE:758305	2.02131	0.564295	0.279173	0.0127858
	HPCL2	2-hydroxyphytanoyl-CoA lyase	Hs.63290	AA157129	IMAGE:589479	2.01948	0.58547	0.289912	0.0127858
		MRNA; cDNA DKFZp313O1211 (from clone DKFZp313O1211)	Hs.92308	AA147570	IMAGE:505466	2.01836	0.547144	0.271083	0.0127858
				H99996	IMAGE:263338	2.01817	0.533353	0.264276	0.0127858
	TEBP	unactive progesterone receptor, 23 kD	Hs.355693	AA669341	IMAGE:884822	2.01752	0.486202	0.24099	0.0127858
b	TFDP1	transcription factor Dp-1	Hs.79353	W33012	IMAGE:321708	2.01739	0.487892	0.241844	0.0127858
	CTBS	chitobiase, di-N-acetyl-	Hs.135578	R56698	IMAGE:138294	2.01721	0.531229	0.263348	0.0127858
	PTGER4	prostaglandin E receptor 4 (subtype EP4)	Hs.199248	AA019995	IMAGE:363569	2.01706	0.666508	0.330435	0.0127858
	C14orf45	chromosome 14 open reading frame 45	Hs.260555	H63534	IMAGE:209143	2.01689	0.544132	0.269787	0.0127858
	ATP5F1	ATP synthase, H+ transporting, mitochondrial F0 complex, subunit b, isoform 1	Hs.81634	AA453765	IMAGE:813712	2.01659	0.500778	0.248329	0.0127858
b	PRKRIR	protein-kinase, interferon-inducible double stranded RNA dependent inhibitor, repressor of (P58 repressor)	Hs.177574	AI222468	IMAGE:1761715	2.0161	0.52274	0.259283	0.0127858
	ELAC1	elaC homolog 1 (E. coli)	Hs.47572	N52912	IMAGE:244654	2.01579	0.650237	0.322572	0.0127858
	EBAG9	estrogen receptor binding site associated, antigen, 9	Hs.9222	T50699	IMAGE:78217	2.01566	0.586092	0.290769	0.0127858
	C14orf166	chromosome 14 open reading frame 166	Hs.369840	AA463512	IMAGE:797024	2.0144	0.52466	0.260455	0.0127858
		CDNA clone IMAGE:4940887, partial cds	Hs.432799	AA416789	IMAGE:731360	2.01437	0.462144	0.229423	0.0127858
a	SET07p	PR/SET domain containing protein 07 pseudogene	Hs.287493	AA421470	IMAGE:731039	2.01431	0.511914	0.254139	0.0127858
a	PSMD11	proteasome (prosome, macropain) 26S subunit, non-ATPase, 11	Hs.443379	AA151930	IMAGE:566474	2.01428	0.499289	0.247875	0.0127858
	MSCP	mitochondrial solute carrier protein	Hs.283716	AA046639	IMAGE:488386	2.01261	0.548063	0.272315	0.0127858
b	SKB1	SKB1 homolog (S. pombe)	Hs.367854	AA496357	IMAGE:755302	2.01247	0.562044	0.279281	0.0127858
	MDH1	malate dehydrogenase 1, NAD (soluble)	Hs.75375	AA291370	IMAGE:725188	2.01232	0.501361	0.249146	0.0127858
	GLG1	golgi apparatus protein 1	Hs.78979	H66616	IMAGE:229579	2.01196	0.527315	0.26209	0.0127858
	FLJ10726	hypothetical protein FLJ10726	Hs.195060	AA010806	IMAGE:359836	2.01193	0.536817	0.266817	0.0127858
	NDUFS1	NADH dehydrogenase (ubiquinone) Fe-S protein 1, 75kDa (NADH-coenzyme Q reductase)	Hs.420563	AA406535	IMAGE:753457	2.01172	0.504057	0.250561	0.0127858
	OPA1	optic atrophy 1 (autosomal dominant)	Hs.131273	AA484972	IMAGE:815853	2.0108	0.478071	0.237751	0.0127858
	HBLD2	HESB like domain containing 2	Hs.449291	N79037	IMAGE:306380	2.01068	0.562913	0.279961	0.0127858
	MAPK8	mitogen-activated protein kinase 8	Hs.445864	AA452406	IMAGE:788088	2.00964	0.583946	0.290572	0.0127858
	PCNP	PEST-containing nuclear protein	Hs.170184	R68102	IMAGE:138374	2.00901	0.534778	0.26619	0.0127858
	YY1	YY1 transcription factor	Hs.388927	AA490737	IMAGE:824074	2.00893	0.477969	0.237922	0.0127858
		Transcribed sequence with moderate similarity to protein ref:NP_056472.1 (H.sapiens) ATP-binding cassette, sub-family A	Hs.127327	AA939215	IMAGE:1582619	2.00883	0.496007	0.246913	0.0127858
	FLJ31606	hypothetical protein FLJ31606	Hs.435398	AA398267	IMAGE:726709	2.00867	0.531965	0.264834	0.0127858
	RYK	RYK receptor-like tyrosine kinase	Hs.285346	T77810	IMAGE:108815	2.0084	0.537435	0.267593	0.0127858
	C6orf11	chromosome 6 open reading frame 11	Hs.436930	AI216166	IMAGE:1884426	2.00827	0.514066	0.255974	0.0127858
	FLJ20531	hypothetical protein FLJ20531	Hs.377705	AA677212	IMAGE:454128	2.00692	0.580697	0.289348	0.0127858
	SART3	squamous cell carcinoma antigen recognised by T cells 3	Hs.408238	AA489028	IMAGE:824923	2.00555	0.524601	0.261575	0.0127858
b	GAS7	growth arrest-specific 7	Hs.226133	R54059	IMAGE:39918	2.00538	0.533548	0.266059	0.0127858
	COPS8	COP9 constitutive photomorphogenic homolog subunit 8 (Arabidopsis)	Hs.445109	AA489699	IMAGE:824382	2.00535	0.621399	0.30987	0.0127858
	PRKCDBP	protein kinase C, delta binding protein	Hs.434044	N71989	IMAGE:290866	2.00447	0.526331	0.262579	0.0127858
		Transcribed sequence with moderate similarity to protein sp:P39194 (H.sapiens) ALU7_HUMAN Alu subfamily SQ sequence contamination warning entry	Hs.186486	AA620628	IMAGE:1048714	2.00413	0.56574	0.282287	0.0127858
	ZNF161	zinc finger protein 161	Hs.414455	H12064	IMAGE:47795	2.00377	0.502417	0.250735	0.0127858
		CDNA FLJ26328 fis, clone HRT01493	Hs.518521	AA446893	IMAGE:784247	2.0036	0.547952	0.273483	0.0127858
	EPRS	glutamyl-prolyl-tRNA synthetase	Hs.171292	AA599158	IMAGE:949914	2.00248	0.579654	0.289467	0.0127858
	KIAA0779	KIAA0779 protein	Hs.362996	AA285018	IMAGE:714178	2.00211	0.458569	0.229043	0.0127858
					IMAGE:449257	2.00009	0.563876	0.281926	0.0127858
	BRI3	brain protein I3	Hs.410497	AA670434	IMAGE:878846	1.99912	0.484853	0.242533	0.0127858
	FLJ10726	hypothetical protein FLJ10726	Hs.195060	AA024636	IMAGE:365157	1.99869	0.529503	0.264925	0.0127858
	NUTF2	nuclear transport factor 2	Hs.356630	AA075773	IMAGE:545125	1.99857	0.476406	0.238373	0.0127858
				R09768	IMAGE:128131	1.99819	0.512928	0.256697	0.0127858
		Transcribed sequence with strong similarity to protein ref:NP_004598.1 (H.sapiens) beta-tubulin cofactor A [Homo sapiens]	Hs.433254	N93021	IMAGE:307882	1.99757	0.492521	0.24656	0.0127858
b	NDP	Norrie disease (pseudoglioma)	Hs.2839	AA670439	IMAGE:878835	1.99669	0.582299	0.291632	0.0127858
	CAPZA1	capping protein (actin filament) muscle Z-line, alpha 1	Hs.309415	AA974801	IMAGE:1558543	1.99655	0.46975	0.235281	0.0127858
		Transcribed sequence with weak similarity to protein pir:I60307 (E. coli) I60307 beta-galactosidase, alpha peptide - Escherichia coli	Hs.3978	W78869	IMAGE:415741	1.99498	0.5932	0.297346	0.0127858
				AA862413	IMAGE:1456058	1.99487	0.532905	0.267138	0.0127858
	USP42	ubiquitin specific protease 42	Hs.31856	H37817	IMAGE:191546	1.99436	0.52713	0.26431	0.0127858
	CDS2	CDP-diacylglycerol synthase (phosphatidate cytidylyltransferase) 2	Hs.306912	AI016680	IMAGE:1635649	1.99311	0.536667	0.26926	0.0127858
	FLJ13096	hypothetical protein FLJ13096	Hs.413518	AI283003	IMAGE:1892774	1.99296	0.501481	0.251626	0.0127858
	FLJ11806	nuclear protein UKp68	Hs.323443	T66839	IMAGE:66354	1.99227	0.560733	0.281455	0.0127858
	MTIF2	mitochondrial translational initiation factor 2	Hs.149894	AA458825	IMAGE:814346	1.99216	0.548862	0.275511	0.0127858
	CPNE4	copine IV	Hs.199877	R19661	IMAGE:34869	1.99211	0.538248	0.270189	0.0127858
	RY1	putative nucleic acid binding protein RY-1	Hs.54649	AI822059	IMAGE:299806	1.99178	0.47015	0.236045	0.0127858
b	CDK3	cyclin-dependent kinase 3	Hs.100009	AI272227	IMAGE:1956110	1.99097	0.521947	0.262158	0.0127858
	DAPK1	death-associated protein kinase 1	Hs.244318	AA479943	IMAGE:753600	1.99008	0.551378	0.277063	0.0127858
	COMMD8	COMM domain containing 8	Hs.23956	AA459255	IMAGE:814455	1.98877	0.459203	0.230898	0.0127858
	SLC37A3	solute carrier family 37 (glycerol-3-phosphate transporter), member 3	Hs.439590	AA460258	IMAGE:796527	1.9885	0.515508	0.259245	0.0127858
	HSPA4	heat shock 70kDa protein 4	Hs.90093	N63598	IMAGE:289060	1.98846	0.49668	0.249781	0.0127858
	SMT3H2	SMT3 suppressor of mif two 3 homolog 2 (yeast)	Hs.380973	AA775415	IMAGE:878130	1.98703	0.501044	0.252157	0.0127858
	MOSPD3	motile sperm domain containing 3	Hs.296200	AA437126	IMAGE:757368	1.98433	0.491401	0.24764	0.0127858
	INSIG2	insulin induced gene 2	Hs.7089	T84762	IMAGE:111721	1.98429	0.599709	0.302228	0.0127858
	LOC84661	dpy-30-like protein	Hs.402525	AA427395	IMAGE:771048	1.98413	0.488027	0.245965	0.0127858
b	CUL1	cullin 1	Hs.348153	AA486790	IMAGE:841093	1.98409	0.52819	0.266212	0.0127858
	LSM3	LSM3 homolog, U6 small nuclear RNA associated (S. cerevisiae)	Hs.111632	AA176220	IMAGE:595761	1.98354	0.512962	0.258609	0.0127858
	HSPC056	HSPC056 protein	Hs.102708	N51837	IMAGE:281868	1.98346	0.532613	0.268527	0.0127858
	C11ORF4	chromosome 11 hypothetical protein ORF4	Hs.25274	N27280	IMAGE:257634	1.98298	0.510859	0.257622	0.0127858
				N91948	IMAGE:306893	1.98296	0.528031	0.266284	0.0127858
	RNF14	ring finger protein 14	Hs.170926	N62157	IMAGE:287646	1.98258	0.5904	0.297794	0.0127858
	HTGN29	HTGN29 protein	Hs.283437	AA018631	IMAGE:362770	1.98146	0.461384	0.232851	0.0127858
	STARD7	START domain containing 7	Hs.445446	R12465	IMAGE:26443	1.98064	0.501793	0.253349	0.0127858
	ADPRTL2	ADP-ribosyltransferase (NAD+; poly(ADP-ribose) polymerase)-like 2	Hs.409412	H22705	IMAGE:51469	1.97939	0.551972	0.27886	0.0127858
		Transcribed sequence with strong similarity to protein pir:A57377 (H.sapiens) A57377 transcription factor NFATx - human	Hs.513684	H59048	IMAGE:207808	1.9793	0.468873	0.236888	0.0127858
	FLJ20360	hypothetical protein FLJ20360	Hs.378826	N27933	IMAGE:270134	1.97926	0.588024	0.297092	0.0127858
	TNPO3	transportin 3	Hs.412527	AA455455	IMAGE:813560	1.97813	0.473607	0.239422	0.0127858
	ZNF148	zinc finger protein 148 (pHZ-52)	Hs.442787	N26148	IMAGE:269381	1.97783	0.56854	0.287457	0.0127858
	H-plk	Krueppel-related zinc finger protein	Hs.250693	AA156112	IMAGE:589861	1.97783	0.474024	0.239669	0.0127858
	OPA1	optic atrophy 1 (autosomal dominant)	Hs.131273	H63676	IMAGE:209194	1.97782	0.525711	0.265803	0.0127858
	FN1	fibronectin 1	Hs.418138	N73836	IMAGE:296556	1.97777	0.566167	0.286266	0.0127858
	NIF3L1BP1	Ngg1 interacting factor 3 like 1 binding protein 1	Hs.288151	W70065	IMAGE:343974	1.97753	0.514064	0.259953	0.0127858
	MRPL37	mitochondrial ribosomal protein L37	Hs.4209	AA486034	IMAGE:843263	1.9767	0.468598	0.237061	0.0127858
		Transcribed sequences	Hs.498088	AA938267	IMAGE:1574138	1.97654	0.5591	0.282868	0.0127858
	DDX41	DEAD (Asp-Glu-Ala-Asp) box polypeptide 41	Hs.274317	AA181775	IMAGE:613251	1.97539	0.652218	0.330173	0.0127858
	WDR8	WD repeat domain 8	Hs.31714	N50962	IMAGE:281162	1.97491	0.479802	0.242949	0.0127858
	C6orf68	chromosome 6 open reading frame 68	Hs.289008	AI040733	IMAGE:1657486	1.97488	0.500137	0.253249	0.0127858
a				N59206	IMAGE:288695	1.9748	0.482199	0.244176	0.0127858
				AI018643	IMAGE:1642186	1.97342	0.534421	0.270809	0.0127858
	MKI67IP	MKI67 (FHA domain) interacting nucleolar phosphoprotein	Hs.367842	AA456437	IMAGE:788415	1.97296	0.481407	0.244002	0.0127858
a	THRAP3	thyroid hormone receptor associated protein 3	Hs.250113	W85832	IMAGE:416010	1.97258	0.526494	0.266907	0.0127858
	LOC116064	**hypothetical protein LOC116064	Hs.350550	AA496694	IMAGE:897344	1.97258	0.487224	0.246999	0.0127858
	CSNK2A2	casein kinase 2, alpha prime polypeptide	Hs.82201	H63668	IMAGE:209167	1.97248	0.607733	0.308107	0.0127858
	PSMD5	proteasome (prosome, macropain) 26S subunit, non-ATPase, 5	Hs.193725	R33608	IMAGE:135898	1.97236	0.547861	0.277769	0.0127858
	HSPC128	HSPC128 protein	Hs.90527	T61116	IMAGE:83653	1.97153	0.507436	0.257382	0.0127858
		Transcribed sequences	Hs.180696	AA609332	IMAGE:743412	1.96981	0.630137	0.319898	0.0127858
	BPHL	biphenyl hydrolase-like (serine hydrolase; breast epithelial mucin-associated antigen)	Hs.351334	R54654	IMAGE:154465	1.96917	0.563739	0.286283	0.0127858
	NUP153	nucleoporin 153kDa	Hs.146449	R12905	IMAGE:27548	1.96878	0.520263	0.264256	0.0127858
	LRIG4	leucine-rich repeats and immunoglobulin-like domains 4	Hs.120873	AA733006	IMAGE:399081	1.9685	0.568573	0.288835	0.0127858
	C21orf66	chromosome 21 open reading frame 66	Hs.297559	AA452804	IMAGE:788530	1.96832	0.536846	0.272743	0.0127858
b	CGRRF1	cell growth regulator with ring finger domain 1	Hs.59106	AA676705	IMAGE:455025	1.96821	0.485228	0.246533	0.0127858
	FLJ22175	hypothetical protein FLJ22175	Hs.313905	AA775763	IMAGE:878212	1.9682	0.521801	0.265116	0.0127858
	C6orf56	chromosome 6 open reading frame 56	Hs.102471	W74653	IMAGE:346712	1.9681	0.517671	0.263031	0.0127858
	MAP2K1IP1	**mitogen-activated protein kinase kinase 1 interacting protein 1	Hs.433332	N94746	IMAGE:305325	1.96807	0.526072	0.267304	0.0127858
	KIAA1279	KIAA1279	Hs.279580	AI368492	IMAGE:2011515	1.96795	0.572281	0.2908	0.0127858
	CPSF6	cleavage and polyadenylation specific factor 6, 68kDa	Hs.64542	R18985	IMAGE:33690	1.9671	0.539064	0.274039	0.0127858
	SELH	selenoprotein H	Hs.412817	AI000313	IMAGE:1613959	1.96702	0.519161	0.263933	0.0127858
	RPIA	ribose 5-phosphate isomerase A (ribose 5-phosphate epimerase)	Hs.79886	N20072	IMAGE:263097	1.96694	0.53791	0.273476	0.0127858
	SNAI2	snail homolog 2 (Drosophila)	Hs.360174	H57309	IMAGE:204737	1.96694	0.469706	0.238801	0.0127858
					IMAGE:449384	1.96608	0.548869	0.279169	0.0127858
a	BBS2	Bardet-Biedl syndrome 2	Hs.333738	AA486738	IMAGE:841217	1.96577	0.52928	0.269248	0.0127858
a	ANP32B	acidic (leucine-rich) nuclear phosphoprotein 32 family, member B	Hs.459987	AA489201	IMAGE:825013	1.96566	0.517249	0.263143	0.0127858
	SVH	SVH protein	Hs.431871	N64494	IMAGE:290337	1.96543	0.4847	0.246612	0.0127858
	RUVBL1	RuvB-like 1 (E. coli)	Hs.272822	AA521388	IMAGE:827011	1.9639	0.42837	0.218122	0.0127858
	eIF2A	eukaryotic translation initiation factor (eIF) 2A	Hs.378808	AA046328	IMAGE:376767	1.96381	0.556809	0.283535	0.0127858
	MAK3P	likely ortholog of mouse Mak3p homolog (S. cerevisiae)	Hs.288932	W93520	IMAGE:357117	1.96373	0.450136	0.229225	0.0127858
	AAK1	**AP2 associated kinase 1	Hs.528338	AA425256	IMAGE:773250	1.96313	0.565451	0.288036	0.0127858
	GRIA4	glutamate receptor, ionotrophic, AMPA 4	Hs.113943	R93820	IMAGE:275771	1.96293	0.470275	0.239578	0.0127858
	USP10	ubiquitin specific protease 10	Hs.78829	AA455233	IMAGE:814792	1.96269	0.499586	0.254542	0.0127858
a	DONSON	downstream neighbor of SON	Hs.17834	AA417895	IMAGE:752770	1.96226	0.487081	0.248225	0.0127858
	RNF13	ring finger protein 13	Hs.6900	AA449361	IMAGE:785886	1.96223	0.501799	0.25573	0.0127858
	SNRPF	small nuclear ribonucleoprotein polypeptide F	Hs.105465	AA668189	IMAGE:852913	1.96206	0.47271	0.240925	0.0127858
	TRIP3	thyroid hormone receptor interactor 3	Hs.2210	AA489011	IMAGE:824906	1.96145	0.587914	0.299734	0.0127858
	ARPP-19	cyclic AMP phosphoprotein, 19 kD	Hs.7351	T47970	IMAGE:71557	1.96095	0.553974	0.282503	0.0127858
	ZFP91	zinc finger protein 91 homolog (mouse)	Hs.46366	AA418903	IMAGE:768056	1.96014	0.506824	0.258565	0.0127858
	C13orf1	chromosome 13 open reading frame 1	Hs.44235	AA887201	IMAGE:1501998	1.96002	0.496544	0.253337	0.0127858
				N24597	IMAGE:267273	1.95968	0.506966	0.258698	0.0127858
	KIN	KIN, antigenic determinant of recA protein homolog (mouse)	Hs.123647	H75516	IMAGE:230344	1.95942	0.498044	0.254179	0.0127858
	KIAA0663	KIAA0663 gene product	Hs.17969	N57577	IMAGE:279999	1.95925	0.555522	0.283538	0.0127858
	NFYA	nuclear transcription factor Y, alpha	Hs.10441	AI016793	IMAGE:1638928	1.9591	0.512804	0.261755	0.0127858
b	CDK9	cyclin-dependent kinase 9 (CDC2-related kinase)	Hs.150423	H45966	IMAGE:184365	1.95906	0.63548	0.324379	0.0127858
	COX6A1	cytochrome c oxidase subunit VIa polypeptide 1	Hs.180714	N47892	IMAGE:281395	1.95846	0.586493	0.299466	0.0127858
		**Transcribed sequence with moderate similarity to protein pir:T12456 (H.sapiens) T12456 hypothetical protein DKFZp564M2423.1 - human	Hs.447713	AA486624	IMAGE:841195	1.95787	0.433973	0.221656	0.0127858
	PES1	pescadillo homolog 1, containing BRCT domain (zebrafish)	Hs.132037	R13806	IMAGE:26578	1.95783	0.475893	0.243072	0.0127858
	SPTLC1	serine palmitoyltransferase, long chain base subunit 1	Hs.90458	AA488447	IMAGE:843234	1.95766	0.506833	0.258898	0.0127858
		CDNA: FLJ21293 fis, clone COL01972	Hs.257043	R42698	IMAGE:32095	1.95661	0.504703	0.257947	0.0127858
	SELT	selenoprotein T	Hs.8148	R78516	IMAGE:144915	1.95629	0.48739	0.249139	0.0127858
		CDNA clone IMAGE:4604049, partial cds	Hs.114449	H08839	IMAGE:45844	1.95572	0.570101	0.291504	0.0127858
		CDNA clone IMAGE:6500775, partial cds	Hs.436340	AA465714	IMAGE:814988	1.95563	0.497747	0.25452	0.0127858
	KIAA0092	translokin	Hs.101014	R35304	IMAGE:37355	1.95538	0.512798	0.262249	0.0127858
	SEC13L	sec13-like protein	Hs.301048	H62894	IMAGE:208401	1.95533	0.471212	0.240988	0.0127858
	ZNF262	zinc finger protein 262	Hs.150390	AA001835	IMAGE:427980	1.95516	0.538552	0.275452	0.0127858
	GC20	translation factor sui1 homolog	Hs.315230	AA488391	IMAGE:843008	1.95471	0.538857	0.275671	0.0127858
	HNRPR	heterogeneous nuclear ribonucleoprotein R	Hs.15265	AA486402	IMAGE:842861	1.95438	0.507716	0.259784	0.0127858
	AIG1	**androgen-induced 1	Hs.390662	H17647	IMAGE:50604	1.95436	0.500824	0.25626	0.0127858
		LOC387980 (LOC387980), mRNA	Hs.116014	AA453268	IMAGE:795361	1.95434	0.550224	0.281539	0.0127858
	TCF12	transcription factor 12 (HTF4, helix-loop-helix transcription factors 4)	Hs.438166	AA488366	IMAGE:843159	1.95397	0.538831	0.275762	0.0127858
	BCL7A	B-cell CLL/lymphoma 7A	Hs.371758	AA281583	IMAGE:712426	1.95383	0.485323	0.248396	0.0127858
a	DR1	down-regulator of transcription 1, TBP-binding (negative cofactor 2)	Hs.348418	AA043503	IMAGE:487797	1.95366	0.504217	0.258088	0.0127858
	TUSC4	tumor suppressor candidate 4	Hs.437083	AI222722	IMAGE:1925280	1.95344	0.508948	0.26054	0.0127858
	RME8	RME8 protein	Hs.12707	AA778850	IMAGE:452914	1.9534	0.495098	0.253454	0.0127858
	FLJ13479	hypothetical protein FLJ13479	Hs.102928	AA780370	IMAGE:1035657	1.95325	0.522693	0.267603	0.0127858
	ZCWCC3	zinc finger, CW-type with coiled-coil domain 3	Hs.421150	N73634	IMAGE:289143	1.95245	0.571001	0.292453	0.0127858
	SMT3H2	**SMT3 suppressor of mif two 3 homolog 2 (yeast)	Hs.380973	H61282	IMAGE:236302	1.95211	0.467542	0.239505	0.0127858
	SENP1	SUMO1/sentrin specific protease 1	Hs.389263	AA488797	IMAGE:824764	1.95113	0.510145	0.261461	0.0127858
	SYAP1	synapse associated protein 1, SAP47 homolog (Drosophila)	Hs.489336	N51752	IMAGE:281761	1.94988	0.455037	0.233367	0.0127858
		Transcribed sequence with weak similarity to protein ref:NP_060265.1 (H.sapiens) hypothetical protein FLJ20378 [Homo sapiens]	Hs.99402	AA455383	IMAGE:812145	1.94985	0.549269	0.281698	0.0127858
	HRH1	histamine receptor H1	Hs.1570	AI122972	IMAGE:1509540	1.94946	0.459157	0.23553	0.0127858
		Transcribed sequence with strong similarity to protein pir:T00363 (H.sapiens) T00363 hypothetical protein KIAA0674 - human	Hs.14799	AA404988	IMAGE:712330	1.94926	0.559281	0.286919	0.0127858
	KIAA0140	KIAA0140 gene product	Hs.468488	AA776892	IMAGE:858912	1.94879	0.468291	0.240298	0.0127858
	HPS6	Hermansky-Pudlak syndrome 6	Hs.125133	AI351205	IMAGE:1951096	1.94792	0.519513	0.266702	0.0127858
	MLSTD1	male sterility domain containing 1	Hs.134497	AA479308	IMAGE:754334	1.94776	0.478044	0.245432	0.0127858
	FLJ20643	hypothetical protein FLJ20643	Hs.5245	AA417825	IMAGE:752744	1.94711	0.526629	0.270467	0.0127858
	PSMB7	proteasome (prosome, macropain) subunit, beta type, 7	Hs.197071	AA489343	IMAGE:843352	1.94671	0.486543	0.249931	0.0127858
	RNF138	ring finger protein 138	Hs.180403	AA460582	IMAGE:795831	1.94659	0.485355	0.249336	0.0127858
		Transcribed sequences	Hs.127144	AA937603	IMAGE:1435921	1.94623	0.493432	0.253532	0.0127858
	SEC10L1	SEC10-like 1 (S. cerevisiae)	Hs.365863	R78597	IMAGE:144905	1.94557	0.563331	0.289545	0.0127858
				R31625	IMAGE:134976	1.94534	0.499175	0.2566	0.0127858
	EIF4G3	eukaryotic translation initiation factor 4 gamma, 3	Hs.402697	N92469	IMAGE:301849	1.94489	0.514174	0.264372	0.0127858
	FLJ10213	hypothetical protein FLJ10213	Hs.446590	N64474	IMAGE:290308	1.94476	0.529121	0.272075	0.0127858
	DC13	DC13 protein	Hs.6879	AA181314	IMAGE:624390	1.94465	0.503933	0.259138	0.0127858
	CIRH1A	cirrhosis, autosomal recessive 1A (cirhin)	Hs.151001	AA976227	IMAGE:1567688	1.94429	0.477079	0.245374	0.0127858
	FBXL11	F-box and leucine-rich repeat protein 11	Hs.219614	W55997	IMAGE:340712	1.94411	0.644464	0.331496	0.0127858
	ANXA7	annexin A7	Hs.386741	H15446	IMAGE:49352	1.94289	0.50662	0.260756	0.0127858
	C6orf113	chromosome 6 open reading frame 113	Hs.29857	H99930	IMAGE:263243	1.9424	0.501774	0.258327	0.0127858
	AGTRL1	**angiotensin II receptor-like 1	Hs.438311	N51944	IMAGE:282267	1.94239	0.50125	0.258058	0.0127858
a	BCLAF1	BCL2-associated transcription factor 1	Hs.80338	H21107	IMAGE:173309	1.94212	0.565691	0.291275	0.0127858
	SELB	elongation factor for selenoprotein translation	Hs.6522	R36905	IMAGE:26729	1.94092	0.496775	0.255948	0.0127858
	KIAA0676	KIAA0676 protein	Hs.155829	R08891	IMAGE:127549	1.94084	0.482593	0.248651	0.0127858
	MRPS23	mitochondrial ribosomal protein S23	Hs.5836	AA488765	IMAGE:824723	1.94081	0.446937	0.230284	0.0127858
	RNPC7	RNA-binding region (RNP1, RRM) containing 7	Hs.197184	AA446565	IMAGE:783645	1.9405	0.488219	0.251595	0.0127858
				AA018568	IMAGE:362680	1.93931	0.553021	0.285163	0.0127858
	DGCR14	DiGeorge syndrome critical region gene 14	Hs.306465	AA443162	IMAGE:811771	1.93917	0.615587	0.317448	0.0127858
	LSM5	LSM5 homolog, U6 small nuclear RNA associated (S. cerevisiae)	Hs.424908	AA453273	IMAGE:795371	1.93896	0.499151	0.257432	0.0127858
	SNRPB2	small nuclear ribonucleoprotein polypeptide B''	Hs.280378	AA521249	IMAGE:827156	1.93879	0.507213	0.261613	0.0127858
				AA489329	IMAGE:842933	1.93735	0.554682	0.286309	0.0127858
		**Full length insert cDNA clone ZE05E03	Hs.171882	AA425214	IMAGE:773293	1.93681	0.482922	0.249339	0.0127858
	STK3	serine/threonine kinase 3 (STE20 homolog, yeast)	Hs.166684	AA136675	IMAGE:566054	1.9367	0.446743	0.230672	0.0127858
	DCLRE1B	DNA cross-link repair 1B (PSO2 homolog, S. cerevisiae)	Hs.115660	AA676673	IMAGE:896978	1.93569	0.445007	0.229896	0.0127858
	C9orf10	chromosome 9 open reading frame 10	Hs.446534	AA434099	IMAGE:837905	1.93461	0.585775	0.302788	0.0127858
	MADP-1	MADP-1 protein	Hs.43847	AA157011	IMAGE:590390	1.93438	0.53203	0.275038	0.0127858
	SMARCA5	SWI/SNF related, matrix associated, actin dependent regulator of chromatin, subfamily a, member 5	Hs.135705	AA416971	IMAGE:730037	1.93428	0.579965	0.299835	0.0127858
	NDFIP1	Nedd4 family interacting protein 1	Hs.9788	AA460716	IMAGE:796739	1.93407	0.488257	0.252451	0.0127858
	DNAJB12	DnaJ (Hsp40) homolog, subfamily B, member 12	Hs.7960	AA679314	IMAGE:432115	1.93386	0.490833	0.25381	0.0127858
	RANBP2	RAN binding protein 2	Hs.199179	T73581	IMAGE:82771	1.93383	0.52634	0.272175	0.0127858
		CDNA FLJ42813 fis, clone BRCAN2012355	Hs.498015	R18935	IMAGE:33182	1.9337	0.635316	0.328549	0.0127858
	PPP1R16A	protein phosphatase 1, regulatory (inhibitor) subunit 16A	Hs.437099	AA676768	IMAGE:897033	1.93323	0.660899	0.341863	0.0127858
	KCNK10	potassium channel, subfamily K, member 10	Hs.365690	AI073392	IMAGE:1640332	1.93302	0.575727	0.297837	0.0127858
	MDS031	uncharacterized hematopoietic stem/progenitor cells protein MDS031	Hs.110853	AA126799	IMAGE:490548	1.93268	0.545505	0.282253	0.0127858
	C9orf78	chromosome 9 open reading frame 78	Hs.278429	N71095	IMAGE:299517	1.93243	0.510468	0.264158	0.0127858
	PTS	6-pyruvoyltetrahydropterin synthase	Hs.415877	AA877347	IMAGE:1160558	1.93217	0.465899	0.241127	0.0127858
	ARG2	arginase, type II	Hs.172851	H17612	IMAGE:50480	1.93189	0.523891	0.271181	0.0127858
	C14orf120	chromosome 14 open reading frame 120	Hs.9043	T49712	IMAGE:67960	1.93125	0.596574	0.308905	0.0127858
	APG7L	APG7 autophagy 7-like (S. cerevisiae)	Hs.278607	AI203185	IMAGE:1941742	1.93108	0.529407	0.274151	0.0127858
	FLJ10826	hypothetical protein FLJ10826	Hs.231883	AA476604	IMAGE:785391	1.93056	0.48965	0.253632	0.0127858
				N24046	IMAGE:269303	1.93039	0.502664	0.260395	0.0127858
	PWP1	nuclear phosphoprotein similar to S. cerevisiae PWP1	Hs.172589	AA987612	IMAGE:1603379	1.93033	0.519931	0.269348	0.0127858
	KIAA0974	KIAA0974 mRNA	Hs.408577	AA666255	IMAGE:859118	1.93028	0.487091	0.252342	0.0127858
	CENTB2	centaurin, beta 2	Hs.410715	AA490493	IMAGE:823900	1.93006	0.493738	0.255815	0.0127858
	MTCH1	mitochondrial carrier homolog 1 (C. elegans)	Hs.279939	AA670351	IMAGE:878420	1.92947	0.448258	0.232322	0.0127858
	FLJ13220	**hypothetical protein FLJ13220	Hs.21398	AA083485	IMAGE:549101	1.92943	0.57771	0.299419	0.0127858
	MRPL16	mitochondrial ribosomal protein L16	Hs.291898	R06371	IMAGE:126239	1.92929	0.483886	0.250811	0.0127858
	PRO2730	hypothetical protein PRO2730	Hs.194110	AI337438	IMAGE:2062429	1.92907	0.529142	0.274299	0.0127858
	CSF2RB	colony stimulating factor 2 receptor, beta, low-affinity (granulocyte-macrophage)	Hs.285401	R66325	IMAGE:141115	1.92858	0.501661	0.260119	0.0127858
		Transcribed sequence with moderate similarity to protein pir:I52690 (H.sapiens) I52690 prohibitin - human	Hs.500777	N39101	IMAGE:276519	1.9284	0.441514	0.228954	0.0127858
		Transcribed sequence with strong similarity to protein pir:PS0015 (H.sapiens) PS0015 DNA-binding protein B - human	Hs.512451	AA599175	IMAGE:949932	1.92767	0.430045	0.22309	0.0127858
				N51225	IMAGE:282893	1.92763	0.529839	0.274866	0.0127858
		CDNA FLJ14025 fis, clone HEMBA1003667	Hs.525398	AA679981	IMAGE:1126508	1.92729	0.437032	0.22676	0.0127858
	PSMA1	proteasome (prosome, macropain) subunit, alpha type, 1	Hs.82159	R27585	IMAGE:134544	1.92718	0.510547	0.264918	0.0127858
	PAK2	p21 (CDKN1A)-activated kinase 2	Hs.284275	H22411	IMAGE:173561	1.92697	0.489457	0.254004	0.0127858
	KCNJ2	potassium inwardly-rectifying channel, subfamily J, member 2	Hs.1547	W38679	IMAGE:320857	1.92572	0.5568	0.289139	0.0127858
	ZNF148	zinc finger protein 148 (pHZ-52)	Hs.442787	T81033	IMAGE:109265	1.92566	0.53142	0.275968	0.0127858
	PAXIP1L	PAX transcription activation domain interacting protein 1 like	Hs.443881	R22178	IMAGE:130820	1.92534	0.530724	0.275652	0.0127858
b	PTMA	**prothymosin, alpha (gene sequence 28)	Hs.459927	R88930	IMAGE:195419	1.92523	0.4749	0.246672	0.0127858
	PNRC2	proline-rich nuclear receptor coactivator 2	Hs.7862	AA633957	IMAGE:868282	1.92522	0.517128	0.268607	0.0127858
		Transcribed sequence with weak similarity to protein ref:NP_060312.1 (H.sapiens) hypothetical protein FLJ20489 [Homo sapiens]	Hs.307836	N50786	IMAGE:283888	1.92437	0.551349	0.28651	0.0127858
	SMNDC1	survival motor neuron domain containing 1	Hs.79968	H05112	IMAGE:43878	1.92378	0.51498	0.267691	0.0127858
	YES1	v-yes-1 Yamaguchi sarcoma viral oncogene homolog 1	Hs.194148	H56929	IMAGE:204634	1.92345	0.465014	0.24176	0.0127858
	MGC33864	ADP-ribosylation-like factor 6-interacting protein 6	Hs.141347	AA488176	IMAGE:877634	1.92219	0.47082	0.244939	0.0127858
	HNRPR	heterogeneous nuclear ribonucleoprotein R	Hs.15265	AA779191	IMAGE:453790	1.92164	0.500117	0.260255	0.0127858
	C6orf68	chromosome 6 open reading frame 68	Hs.289008	H26324	IMAGE:161823	1.92163	0.511287	0.266069	0.0127858
	CRIPT	postsynaptic protein CRIPT	Hs.39733	AA401475	IMAGE:742610	1.92078	0.530596	0.27624	0.0127858
	CNK2	connector enhancer of KSR2	Hs.100527	H78703	IMAGE:229420	1.92058	0.528789	0.275328	0.0127858
	KIAA0265	KIAA0265 protein	Hs.192966	AA281011	IMAGE:711858	1.92025	0.492156	0.256298	0.0127858
b	ICOSL	inducible T-cell co-stimulator ligand	Hs.14155	AA872894	IMAGE:1470886	1.91986	0.535168	0.278753	0.0127858
	UBE2B	ubiquitin-conjugating enzyme E2B (RAD6 homolog)	Hs.385986	AA598492	IMAGE:898138	1.91975	0.568334	0.296046	0.0127858
	COX6A1	cytochrome c oxidase subunit VIa polypeptide 1	Hs.180714	AI015664	IMAGE:1635570	1.91963	0.494949	0.257836	0.0127858
	PHB	prohibitin	Hs.75323	R60946	IMAGE:42313	1.91938	0.471024	0.245404	0.0127858
	MYCBP	c-myc binding protein	Hs.78221	AA099753	IMAGE:510794	1.91926	0.480911	0.250571	0.0127858
	STX1A	syntaxin 1A (brain)	Hs.75671	AA670394	IMAGE:878770	1.91904	0.501615	0.261389	0.0127858
	HSPC121	butyrate-induced transcript 1	Hs.458288	AA149624	IMAGE:588436	1.91903	0.456139	0.237692	0.0127858
b	UBE2V2	ubiquitin-conjugating enzyme E2 variant 2	Hs.371278	AA448676	IMAGE:786083	1.91887	0.4665	0.243111	0.0127858
	D1S155E	NRAS-related gene	Hs.69855	N54372	IMAGE:245099	1.91823	0.464219	0.242004	0.0127858
	C14orf35	chromosome 14 open reading frame 35	Hs.285280	H00134	IMAGE:43295	1.91788	0.538524	0.280792	0.0127858
	NOB1P	likely ortholog of mouse nin one binding protein	Hs.3566	AA489080	IMAGE:824799	1.917	0.478188	0.249446	0.0127858
	C22orf19	chromosome 22 open reading frame 19	Hs.75361	AA700048	IMAGE:435024	1.91679	0.492998	0.2572	0.0127858
		*mitoch. cont. hypothetical protein CG003			*mitoch. cont. IMAGE:341654	1.91671	0.523344	0.273043	0.0127858
	PSMC4	proteasome (prosome, macropain) 26S subunit, ATPase, 4	Hs.211594	AA464568	IMAGE:810558	1.91574	0.465247	0.242855	0.0127858
	BCCIP	BRCA2 and CDKN1A interacting protein	Hs.337008	W78773	IMAGE:415437	1.91486	0.495655	0.258846	0.0127858
		Transcribed sequences	Hs.509466	H62166	IMAGE:208434	1.91482	0.495273	0.258653	0.0127858
	FLJ10498	hypothetical protein FLJ10498	Hs.270107	AA282183	IMAGE:712872	1.91435	0.553214	0.288982	0.0127858
	KATNB1	katanin p80 (WD repeat containing) subunit B 1	Hs.275675	H65353	IMAGE:210387	1.91415	0.502985	0.262772	0.0127858
	ATP6V1A	ATPase, H+ transporting, lysosomal 70kDa, V1 subunit A	Hs.409131	AI018281	IMAGE:1626793	1.91394	0.504208	0.26344	0.0127858
				R45963	IMAGE:35574	1.91384	0.603991	0.315591	0.0127858
a	LMNA	lamin A/C	Hs.436441	AA489582	IMAGE:897544	1.91354	0.549025	0.286916	0.0127858
	PLEKHB2	pleckstrin homology domain containing, family B (evectins) member 2	Hs.307033	R17324	IMAGE:32083	1.91342	0.47432	0.247891	0.0127858
	PPP4C	protein phosphatase 4 (formerly X), catalytic subunit	Hs.2903	AA405553	IMAGE:772455	1.91341	0.543825	0.284218	0.0127858
	NFYB	nuclear transcription factor Y, beta	Hs.84928	AA130846	IMAGE:567414	1.91332	0.534512	0.279363	0.0127858
	SNRPC	small nuclear ribonucleoprotein polypeptide C	Hs.1063	AA253448	IMAGE:724387	1.9132	0.472037	0.246726	0.0127858
	APG5L	APG5 autophagy 5-like (S. cerevisiae)	Hs.11171	N95381	IMAGE:309092	1.91243	0.505539	0.264343	0.0127858
	HSBP1	heat shock factor binding protein 1	Hs.250899	AA490864	IMAGE:824156	1.91228	0.449305	0.234958	0.0127858
		**CDNA: FLJ22632 fis, clone HSI06473	Hs.425446	H19239	IMAGE:51010	1.91211	0.466728	0.24409	0.0127858
	AMFR	autocrine motility factor receptor	Hs.295137	AA479090	IMAGE:753897	1.91105	0.507323	0.265469	0.0127858
	FLJ20509	hypothetical protein FLJ20509	Hs.30634	AA490975	IMAGE:824211	1.91057	0.524824	0.274695	0.0127858
a	MSH2	mutS homolog 2, colon cancer, nonpolyposis type 1 (E. coli)	Hs.440394	AA219060	IMAGE:630013	1.91039	0.471286	0.246696	0.0127858
	POLR2J	polymerase (RNA) II (DNA directed) polypeptide J, 13.3kDa	Hs.489461	AA460830	IMAGE:796253	1.9103	0.513227	0.268663	0.0127858
	XTP3TPB	XTP3-transactivated protein B	Hs.438336	T70922	IMAGE:84068	1.91002	0.522832	0.273732	0.0127858
	BAG4	BCL2-associated athanogene 4	Hs.194726	N25897	IMAGE:258454	1.90988	0.515964	0.270155	0.0127858
	LOC129401	mitotic phosphoprotein 44	Hs.180591	AA521252	IMAGE:827141	1.90962	0.484473	0.253702	0.0127858
	DKFZP564O0463	DKFZP564O0463 protein	Hs.273344	AI371514	IMAGE:2011308	1.90918	0.493532	0.258504	0.0127858
b	CDC23	CDC23 (cell division cycle 23, yeast, homolog)	Hs.153546	R12825	IMAGE:26462	1.90893	0.50081	0.262352	0.0127858
a	RNPS1	RNA binding protein S1, serine-rich domain	Hs.355643	AA496837	IMAGE:897594	1.90848	0.495843	0.25981	0.0127858
	VCY	variable charge, Y-linked	Hs.170076	AA406064	IMAGE:743038	1.9081	0.600489	0.314706	0.0127858
	RUVBL1	RuvB-like 1 (E. coli)	Hs.272822	AA856910	IMAGE:1474604	1.90799	0.436092	0.228562	0.0127858
	LOC112840	similar to RIKEN cDNA 2600001A11 gene	Hs.497301	AA132408	IMAGE:588262	1.90795	0.523543	0.274401	0.0127858
	CBX3	chromobox homolog 3 (HP1 gamma homolog, Drosophila)	Hs.381189	AA132226	IMAGE:566887	1.90756	0.543142	0.284732	0.0127858
	GNB2	guanine nucleotide binding protein (G protein), beta polypeptide 2	Hs.185172	N68166	IMAGE:292213	1.90703	0.50673	0.265716	0.0127858
	KIAA1970	KIAA1970 protein	Hs.444353	AA190906	IMAGE:613113	1.90664	0.51911	0.272264	0.0127858
	FLJ10377	hypothetical protein FLJ10377	Hs.274263	AA426037	IMAGE:773421	1.90659	0.493512	0.258845	0.0127858
	DAP3	death associated protein 3	Hs.270920	AI217911	IMAGE:1753346	1.90625	0.438654	0.230113	0.0127858
a	KIAA0779	KIAA0779 protein	Hs.362996	AA411454	IMAGE:755165	1.90596	0.467808	0.245445	0.0127858
	RLF	rearranged L-myc fusion sequence	Hs.13321	R23475	IMAGE:132122	1.90552	0.628503	0.329832	0.0127858
	CGI-150	CGI-150 protein	Hs.279061	N57657	IMAGE:246541	1.90535	0.533434	0.279966	0.0127858
	GCLC	glutamate-cysteine ligase, catalytic subunit	Hs.414985	H93481	IMAGE:230251	1.90495	0.521142	0.273572	0.0127858
	C6orf165	**chromosome 6 open reading frame 165	Hs.82921	AA460679	IMAGE:796680	1.90474	0.506615	0.265976	0.0127858
	KIAA1041	KIAA1041 protein	Hs.26023	AA629800	IMAGE:884525	1.90455	0.502673	0.263932	0.0127858
	STAU	staufen, RNA binding protein (Drosophila)	Hs.6113	AA669068	IMAGE:854450	1.90446	0.543003	0.285121	0.0127858
	MTMR2	myotubularin related protein 2	Hs.181326	AA436164	IMAGE:754380	1.90443	0.485316	0.254835	0.0127858
	GALC	galactosylceramidase (Krabbe disease)	Hs.408273	W78928	IMAGE:415698	1.90421	0.57849	0.303794	0.0127858
		Transcribed sequence with moderate similarity to protein ref:NP_061092.2 (H.sapiens) presenilins associated rhomboid-like protein; hypothetical protein PRO2207 [Homo sapiens]	Hs.405746	AA931985	IMAGE:1554009	1.90386	0.489288	0.256999	0.0127858
b	SET	SET translocation (myeloid leukemia-associated)	Hs.436687	AA608548	IMAGE:950607	1.90382	0.508818	0.267261	0.0127858
	ANKRD17	ankyrin repeat domain 17	Hs.131059	AA664111	IMAGE:855625	1.90365	0.498197	0.261706	0.0127858
	CGI-121	CGI-121 protein	Hs.157401	AA284291	IMAGE:327245	1.90314	0.486408	0.255582	0.0127858
	MGC23908	similar to RNA polymerase B transcription factor 3	Hs.429839	AA488784	IMAGE:824739	1.90276	0.478997	0.251738	0.0127858
	VDRIP	vitamin D receptor interacting protein	Hs.181112	AA453188	IMAGE:795282	1.90228	0.511323	0.268795	0.0127858
	CIRH1A	cirrhosis, autosomal recessive 1A (cirhin)	Hs.151001	AI215648	IMAGE:1883718	1.90221	0.490535	0.257877	0.0127858
		Similar to Succinate dehydrogenase [ubiquinone] flavoprotein subunit, mitochondrial precursor (Fp) (Flavoprotein subunit of complex II) (LOC375386), mRNA	Hs.488824	W90697	IMAGE:418323	1.90208	0.439324	0.230971	0.0127858
	CACNA1I	calcium channel, voltage-dependent, alpha 1I subunit	Hs.125116	N52765	IMAGE:283375	1.90177	0.602516	0.316819	0.0127858
b	RPA3	replication protein A3, 14kDa	Hs.1608	H59259	IMAGE:204299	1.90148	0.463544	0.24378	0.0127858
	MRPS11	mitochondrial ribosomal protein S11	Hs.111286	AI348664	IMAGE:1909574	1.90097	0.477723	0.251305	0.0127858
	PXMP3	peroxisomal membrane protein 3, 35kDa (Zellweger syndrome)	Hs.180612	AA452566	IMAGE:788518	1.90087	0.531244	0.279474	0.0127858
	PPIL1	peptidylprolyl isomerase (cyclophilin)-like 1	Hs.27693	AA678009	IMAGE:431796	1.90028	0.484745	0.255092	0.0127858
	ZHX1	zinc fingers and homeoboxes 1	Hs.12940	AA167188	IMAGE:609283	1.89968	0.438395	0.230772	0.0127858
	VAMP3	vesicle-associated membrane protein 3 (cellubrevin)	Hs.66708	AA486016	IMAGE:843248	1.89965	0.58095	0.305819	0.0127858
	FOXC1	forkhead box C1	Hs.348883	W94629	IMAGE:358885	1.89916	0.564067	0.297008	0.0127858
	ZNF148	**zinc finger protein 148 (pHZ-52)	Hs.442787	AA399260	IMAGE:726471	1.8986	0.525197	0.276623	0.0127858
	RP42	RP42 homolog	Hs.104613	AI261857	IMAGE:1868656	1.89856	0.491559	0.258911	0.0127858
	METAP2	methionyl aminopeptidase 2	Hs.144906	H10307	IMAGE:46836	1.89821	0.446233	0.235081	0.0127858
	AQR	likely ortholog of mouse aquarius	Hs.129952	AA121387	IMAGE:564231	1.8981	0.551977	0.290805	0.0127858
	OSBP	oxysterol binding protein	Hs.24734	AA012822	IMAGE:360245	1.89796	0.592119	0.311977	0.0127858
	MRPL1	mitochondrial ribosomal protein L1	Hs.283693	W32408	IMAGE:321359	1.89792	0.47518	0.250368	0.0127858
	ATPAF1	ATP synthase mitochondrial F1 complex assembly factor 1	Hs.10964	T71965	IMAGE:85384	1.89768	0.499136	0.263024	0.0127858
	RAD23B	RAD23 homolog B (S. cerevisiae)	Hs.159087	AA489678	IMAGE:824352	1.89759	0.463121	0.244057	0.0127858
				R25827	IMAGE:36495	1.8974	0.47905	0.252478	0.0127858
	BLP1	BBP-like protein 1	Hs.7471	N27118	IMAGE:269748	1.89739	0.484696	0.255454	0.0127858
				AI094647	IMAGE:1670323	1.89682	0.443319	0.233716	0.0127858
	DDB1	damage-specific DNA binding protein 1, 127kDa	Hs.290758	AA608557	IMAGE:950680	1.89628	0.572135	0.301714	0.0127858
	PSMC6	proteasome (prosome, macropain) 26S subunit, ATPase, 6	Hs.156171	AA424315	IMAGE:767049	1.89589	0.569113	0.300182	0.0127858
	GPD2	glycerol-3-phosphate dehydrogenase 2 (mitochondrial)	Hs.108646	AA005218	IMAGE:428756	1.89525	0.503989	0.265923	0.0127858
	LOC150223	hypothetical protein LOC150223	Hs.355952	AA454833	IMAGE:809974	1.89522	0.477688	0.25205	0.0127858
b	CCT7	chaperonin containing TCP1, subunit 7 (eta)	Hs.368149	AA676588	IMAGE:882484	1.89477	0.448403	0.236653	0.0127858
	FLJ12436	hypothetical protein FLJ12436	Hs.187657	AA286819	IMAGE:701261	1.89467	0.512224	0.27035	0.0127858
	LRPPRC	leucine-rich PPR-motif containing	Hs.182490	AA875893	IMAGE:1325615	1.89442	0.478499	0.252584	0.0127858
b	PURA	purine-rich element binding protein A	Hs.29117	AA447793	IMAGE:813854	1.89426	0.640229	0.337983	0.0127858
	FLJ13089	hypothetical protein FLJ13089	Hs.314063	N35259	IMAGE:271935	1.89415	0.486352	0.256765	0.0127858
	MGC12538	hypothetical protein MGC12538	Hs.246759	H17135	IMAGE:51078	1.89394	0.482042	0.254517	0.0127858
	LOC92906	hypothetical protein BC008217	Hs.404336	H95141	IMAGE:256515	1.89344	0.449082	0.237178	0.0127858
	FLJ14153	hypothetical protein FLJ14153	Hs.7503	T96603	IMAGE:121252	1.89226	0.496927	0.26261	0.0127858
	COBLL1	COBL-like 1	Hs.443943	AA436165	IMAGE:754382	1.8913	0.562051	0.297177	0.0127858
	PD2	hypothetical protein F23149_1	Hs.152894	AA004525	IMAGE:428507	1.89078	0.476491	0.252008	0.0127858
	RPP20	POP7 (processing of precursor, S. cerevisiae) homolog	Hs.416994	H71217	IMAGE:214577	1.89065	0.472278	0.249796	0.0127858
	PANK2	pantothenate kinase 2 (Hallervorden-Spatz syndrome)	Hs.203589	AA707682	IMAGE:451743	1.89023	0.455055	0.240741	0.0127858
	MRPS17	mitochondrial ribosomal protein S17	Hs.44298	AI309197	IMAGE:1913855	1.88994	0.438847	0.232202	0.0127858
b	SUGT1	SGT1, suppressor of G2 allele of SKP1 (S. cerevisiae)	Hs.107776	AA416876	IMAGE:730018	1.88939	0.433512	0.229446	0.0127858
a	TSN	translin	Hs.75066	AA460927	IMAGE:795936	1.88923	0.437033	0.231329	0.0127858
		CDNA FLJ44273 fis, clone TOVAR2001281	Hs.142074	H93021	IMAGE:241900	1.88915	0.458813	0.242867	0.0127858
	RPS6KA5	ribosomal protein S6 kinase, 90kDa, polypeptide 5	Hs.109058	N31641	IMAGE:258966	1.88884	0.610976	0.323465	0.0127858
a	TRIP8	thyroid hormone receptor interactor 8	Hs.442675	AA425205	IMAGE:773208	1.88836	0.444073	0.235163	0.0127858
	LOC123169	senescence downregulated leo1-like	Hs.435950	AA121835	IMAGE:566106	1.8879	0.517699	0.274219	0.0127858
	UMPK	uridine monophosphate kinase	Hs.458360	W69906	IMAGE:344243	1.88788	0.468833	0.248338	0.0127858
	CPOX	coproporphyrinogen oxidase	Hs.89866	AA700808	IMAGE:436062	1.88705	0.448257	0.237543	0.0127858
		Transcribed sequences	Hs.373851	AA668311	IMAGE:853159	1.88696	0.435407	0.230745	0.0127858
	NDFIP1	Nedd4 family interacting protein 1	Hs.9788	W92571	IMAGE:357593	1.88687	0.573916	0.304163	0.0127858
	PAK2	**p21 (CDKN1A)-activated kinase 2	Hs.284275	AA505055	IMAGE:825660	1.8864	0.486129	0.257702	0.0127858
	ATP6V1A	**ATPase, H+ transporting, lysosomal 70kDa, V1 subunit A	Hs.409131	AA706289	IMAGE:1155048	1.88625	0.456679	0.24211	0.0127858
		Transcribed sequence with moderate similarity to protein ref:NP_054861.1 (H.sapiens) nudix	Hs.485233	AA678092	IMAGE:430709	1.88601	0.433484	0.229842	0.0127858
		CDNA FLJ44896 fis, clone BRAMY3001409	Hs.293833	AA086397	IMAGE:562712	1.88527	0.553906	0.293808	0.0127858
	RANBP2	RAN binding protein 2	Hs.199179	R27248	IMAGE:133440	1.88392	0.477477	0.253448	0.0127858
		Transcribed sequence with weak similarity to protein sp:P11369 (M.musculus) POL2_MOUSE Retrovirus-related POL polyprotein [Contains: Reverse transcriptase ; Endonuclease]	Hs.129750	AA775444	IMAGE:878176	1.88387	0.472137	0.250621	0.0127858
		Hypothetical gene supported by AK027125 (LOC402460), mRNA	Hs.283575	AI302527	IMAGE:1901434	1.88371	0.545682	0.289685	0.0127858
b	TLK2	tousled-like kinase 2	Hs.445078	AA599008	IMAGE:897751	1.88289	0.588531	0.312568	0.0127858
	PTPN23	protein tyrosine phosphatase, non-receptor type 23	Hs.25524	AA419026	IMAGE:755564	1.88267	0.505601	0.268555	0.0127858
b	CUL2	cullin 2	Hs.82919	AA452509	IMAGE:788247	1.88183	0.47926	0.254678	0.0127858
	ZDHHC4	zinc finger, DHHC domain containing 4	Hs.5268	AA424834	IMAGE:768170	1.88172	0.479754	0.254955	0.0127858
	POLR2E	polymerase (RNA) II (DNA directed) polypeptide E, 25kDa	Hs.24301	AA026840	IMAGE:469369	1.88169	0.504227	0.267965	0.0127858
				R83852	IMAGE:193937	1.88161	0.524343	0.278668	0.0127858
	FLJ21816	hypothetical protein FLJ21816	Hs.444664	AA428136	IMAGE:773527	1.88152	0.554038	0.294463	0.0127858
a	FLJ13154	hypothetical protein FLJ13154	Hs.408702	AA923560	IMAGE:1536236	1.88139	0.466111	0.247748	0.0127858
	GARNL1	**GTPase activating RANGAP domain-like 1	Hs.167031	AA481144	IMAGE:815163	1.88134	0.508591	0.270334	0.0127858
	MRPL11	mitochondrial ribosomal protein L11	Hs.418450	AA504139	IMAGE:825229	1.88051	0.483769	0.257254	0.0127858
	MGC8902	hypothetical protein MGC8902	Hs.512037	AA018229	IMAGE:362742	1.88035	0.456383	0.242712	0.0127858
	FLJ21125	hypothetical protein FLJ21125	Hs.105642	AA041293	IMAGE:376333	1.87998	0.542786	0.288719	0.0127858
	FLJ14297	hypothetical protein FLJ14297	Hs.435791	H90372	IMAGE:241392	1.87929	0.515978	0.27456	0.0127858
	LEREPO4	likely ortholog of mouse immediate early response, erythropoietin 4	Hs.368598	N67366	IMAGE:286503	1.87921	0.467274	0.248654	0.0127858
	GNAI3	guanine nucleotide binding protein (G protein), alpha inhibiting activity polypeptide 3	Hs.73799	AA490256	IMAGE:823775	1.8791	0.546144	0.290641	0.0127858
	MI-ER1	mesoderm induction early response 1	Hs.222746	R78469	IMAGE:144870	1.87897	0.54074	0.287785	0.0127858
	AZ2	5-azacytidine induced gene 2	Hs.512689	W69775	IMAGE:343932	1.87873	0.518046	0.275742	0.0127858
	STK17A	serine/threonine kinase 17a (apoptosis-inducing)	Hs.9075	AA453754	IMAGE:813689	1.87866	0.475863	0.2533	0.0127858
		Transcribed sequences	Hs.374411	N62376	IMAGE:290561	1.87865	0.489134	0.260364	0.0127858
	FLJ30934	hypothetical protein FLJ30934	Hs.351258	AI203139	IMAGE:1942760	1.87858	0.465803	0.247955	0.0127858
	PDCL3	phosducin-like 3	Hs.406178	AA042928	IMAGE:486567	1.8785	0.502295	0.267391	0.0127858
	DKFZp451J0118	taxilin	Hs.121150	AI382562	IMAGE:2020460	1.8783	0.462282	0.246117	0.0127858
	TRIM35	tripartite motif-containing 35	Hs.137732	N53505	IMAGE:284139	1.87829	0.50809	0.270506	0.0127858
	USP33	ubiquitin specific protease 33	Hs.173694	AA917376	IMAGE:1534439	1.87811	0.485556	0.258535	0.0127858
	LOC56270	hypothetical protein 628	Hs.201390	AA447600	IMAGE:782702	1.87782	0.552972	0.294475	0.0127858
b	MTCP1	mature T-cell proliferation 1	Hs.3548	AA029308	IMAGE:470175	1.87735	0.518349	0.276107	0.0127858
	SERP1	stress-associated endoplasmic reticulum protein 1	Hs.439874	N91117	IMAGE:302955	1.87726	0.471588	0.25121	0.0127858
a	RDH11	retinol dehydrogenase 11 (all-trans and 9-cis)	Hs.226007	H82421	IMAGE:240109	1.87721	0.554268	0.295262	0.0127858
	C6orf11	chromosome 6 open reading frame 11	Hs.436930	H17638	IMAGE:50494	1.87716	0.484102	0.257891	0.0127858
b	CDK4	cyclin-dependent kinase 4	Hs.95577	AA486208	IMAGE:842806	1.87702	0.442803	0.235908	0.0127858
	DHX29	DEAH (Asp-Glu-Ala-His) box polypeptide 29	Hs.444208	AA055194	IMAGE:377193	1.87641	0.450932	0.240316	0.0127858
	PSMB7	proteasome (prosome, macropain) subunit, beta type, 7	Hs.197071	AA002063	IMAGE:428043	1.87614	0.472477	0.251834	0.0127858
	CPSF2	cleavage and polyadenylation specific factor 2, 100kDa	Hs.435675	N69466	IMAGE:292881	1.87585	0.509382	0.271548	0.0127858
	N4BP1	Nedd4 binding protein 1	Hs.323712	R16998	IMAGE:129817	1.8752	0.514246	0.274236	0.0127858
	GCC1	GRIP and coiled-coil domain containing 1	Hs.4783	AA126952	IMAGE:511634	1.87518	0.525946	0.280478	0.0127858
a	POM121	POM121 membrane glycoprotein (rat)	Hs.380964	H81940	IMAGE:239958	1.87506	0.470539	0.250946	0.0127858
	ELP4	**elongation protein 4 homolog (S. cerevisiae)	Hs.134725	AA491382	IMAGE:825833	1.875	0.460387	0.24554	0.0127858
	NEB	nebulin	Hs.386131	AA176597	IMAGE:611586	1.87457	0.554728	0.295923	0.0127858
		**Similar to anaphase promoting complex subunit 1; anaphase-promoting complex 1 (meiotic checkpoint regulator) (LOC388972), mRNA	Hs.406278	N68492	IMAGE:292567	1.87439	0.474304	0.253045	0.0127858
	FOSL1	FOS-like antigen 1	Hs.283565	H96642	IMAGE:251591	1.87377	0.580597	0.309855	0.0127858
	PAIP2	poly(A) binding protein interacting protein 2	Hs.396644	AA053129	IMAGE:510170	1.87368	0.48964	0.261326	0.0127858
	CST6	cystatin E/M	Hs.139389	AA418799	IMAGE:768015	1.87323	0.423386	0.226019	0.0127858
				T99639	IMAGE:123400	1.87307	0.505379	0.269814	0.0127858
		Transcribed sequences	Hs.530544	AA449121	IMAGE:785851	1.87301	0.512834	0.273802	0.0127858
	EIF4EL3	eukaryotic translation initiation factor 4E-like 3	Hs.211823	AA487878	IMAGE:840556	1.87242	0.511177	0.273004	0.0127858
b	PIK3CB	phosphoinositide-3-kinase, catalytic, beta polypeptide	Hs.239818	AA190747	IMAGE:627273	1.87241	0.499298	0.266661	0.0127858
	TCEB1	transcription elongation factor B (SIII), polypeptide 1 (15kDa, elongin C)	Hs.435169	W81684	IMAGE:347373	1.87185	0.469846	0.251006	0.0127858
	WDR3	WD repeat domain 3	Hs.201375	AA775806	IMAGE:878267	1.87152	0.493291	0.263578	0.0127858
a	IFNAR1	interferon (alpha, beta and omega) receptor 1	Hs.181315	AA448251	IMAGE:782812	1.87106	0.503948	0.269338	0.0127858
		Transcribed sequence with moderate similarity to protein pir:S55053 (H.sapiens) S55053 Sm protein F - human	Hs.120026	AA707550	IMAGE:451664	1.87103	0.496714	0.265477	0.0127858
	BPAG1	bullous pemphigoid antigen 1, 230/240kDa	Hs.443518	AA922917	IMAGE:1457416	1.87102	0.54268	0.290045	0.0127858
	NOL7	**nucleolar protein 7, 27kDa	Hs.106346	AA024759	IMAGE:364942	1.87101	0.510307	0.272744	0.0127858
	FLJ21168	hypothetical protein FLJ21168	Hs.24808	AA485037	IMAGE:815783	1.8708	0.432908	0.231403	0.0127858
	C6orf119	chromosome 6 open reading frame 119	Hs.80624	AA432100	IMAGE:784162	1.86967	0.536531	0.286965	0.0127858
	MAN1	integral inner nuclear membrane protein	Hs.105234	AA520992	IMAGE:826276	1.8694	0.503773	0.269483	0.0127858
	FNBP3	formin binding protein 3	Hs.298735	AA481403	IMAGE:746348	1.86934	0.482372	0.258045	0.0127858
	C9orf28	chromosome 9 open reading frame 28	Hs.438972	R26125	IMAGE:133084	1.86872	0.57482	0.307601	0.0127858
	NUP54	nucleoporin 54kDa	Hs.9082	AA733061	IMAGE:399562	1.86857	0.504358	0.269917	0.0127858
	EIF2S1	eukaryotic translation initiation factor 2, subunit 1 alpha, 35kDa	Hs.151777	AA424955	IMAGE:768243	1.86839	0.537596	0.287733	0.0127858
	PPP2R5E	protein phosphatase 2, regulatory subunit B (B56), epsilon isoform	Hs.173328	AA393596	IMAGE:727904	1.86782	0.491763	0.263282	0.0127858
	SLC39A6	solute carrier family 39 (zinc transporter), member 6	Hs.79136	H29315	IMAGE:52933	1.86778	0.450612	0.241256	0.0127858
	MCFD2	**multiple coagulation factor deficiency 2	Hs.293689	AA496746	IMAGE:897670	1.86753	0.484877	0.259635	0.0127858
	C12orf8	chromosome 12 open reading frame 8	Hs.511762	AA682851	IMAGE:450307	1.86742	0.440125	0.235686	0.0127858
	ZRF1	**zuotin related factor 1	Hs.396817	R09196	IMAGE:127636	1.8673	0.48829	0.261495	0.0127858
	MGC2574	hypothetical protein MGC2574	Hs.4253	AA777656	IMAGE:448535	1.86712	0.494646	0.264925	0.0127858
	RFWD1	ring finger and WD repeat domain 1	Hs.334479	AA410468	IMAGE:753764	1.86683	0.580029	0.310702	0.0127858
	DDX18	DEAD (Asp-Glu-Ala-Asp) box polypeptide 18	Hs.363492	H04390	IMAGE:149416	1.86579	0.483695	0.259244	0.0127858
	HSPBP1	hsp70-interacting protein	Hs.53066	AA401391	IMAGE:743114	1.86577	0.51538	0.276229	0.0127858
	GNG5	**guanine nucleotide binding protein (G protein), gamma 5	Hs.436765	H72086	IMAGE:213577	1.86529	0.501868	0.269056	0.0127858
	SNX3	sorting nexin 3	Hs.12102	AA426027	IMAGE:757225	1.86508	0.495786	0.265826	0.0127858
	ZNF148	zinc finger protein 148 (pHZ-52)	Hs.442787	AA679459	IMAGE:859857	1.8649	0.480599	0.257707	0.0127858
		Transcribed sequence with moderate similarity to protein ref:NP_077270.1 (H.sapiens) hypothetical protein MGC4614 [Homo sapiens]	Hs.509643	AA677309	IMAGE:454446	1.86476	0.503023	0.269752	0.0127858
	UBE2N	ubiquitin-conjugating enzyme E2N (UBC13 homolog, yeast)	Hs.458359	AA490124	IMAGE:839682	1.86456	0.554843	0.297574	0.0127858
	C1orf33	chromosome 1 open reading frame 33	Hs.463797	R89308	IMAGE:195813	1.86418	0.479416	0.257172	0.0127858
	FLJ14936	hypothetical protein FLJ14936	Hs.5301	T58434	IMAGE:75650	1.86404	0.488079	0.261839	0.0127858
	DDAH2	**dimethylarginine dimethylaminohydrolase 2	Hs.247362	AA485913	IMAGE:843121	1.86349	0.480251	0.257716	0.0127858
	MYL6	myosin, light polypeptide 6, alkali, smooth muscle and non-muscle	Hs.77385	T68109	IMAGE:83144	1.86292	0.466556	0.250444	0.0127858
	XG	**Xg blood group (pseudoautosomal boundary-divided on the X chromosome)	Hs.179675	AA424734	IMAGE:768998	1.86291	0.459135	0.246461	0.0127858
		Transcribed sequences	Hs.117262	AA682522	IMAGE:431219	1.86291	0.538126	0.288863	0.0127858
	EBNA1BP2	EBNA1 binding protein 2	Hs.346868	R45255	IMAGE:22918	1.86268	0.449102	0.241105	0.0127858
		**MRNA; cDNA DKFZp779B0634 (from clone DKFZp779B0634)	Hs.510847	AA243212	IMAGE:685182	1.86251	0.438848	0.235621	0.0127858
	LOC284018	hypothetical protein LOC284018	Hs.90790	R22334	IMAGE:130895	1.86233	0.467377	0.250964	0.0127858
	IRA1	likely ortholog of mouse IRA1 protein	Hs.438970	AA130042	IMAGE:503851	1.86202	0.467161	0.250889	0.0127858
	EIF2B4	eukaryotic translation initiation factor 2B, subunit 4 delta, 67kDa	Hs.169474	AA085589	IMAGE:561918	1.86197	0.521768	0.280224	0.0127858
		Transcribed sequences	Hs.270552	W70074	IMAGE:343977	1.86196	0.546709	0.29362	0.0127858
	SRP54	signal recognition particle 54kDa	Hs.49346	AA599078	IMAGE:950430	1.86178	0.550391	0.295626	0.0127858
	COQ4	coenzyme Q4 homolog (yeast)	Hs.20159	AA181978	IMAGE:624667	1.86139	0.449019	0.241227	0.0127858
	NIF3L1	NIF3 NGG1 interacting factor 3-like 1 (S. pombe)	Hs.21943	AA205969	IMAGE:645368	1.86132	0.494836	0.265853	0.0127858
	MLYCD	malonyl-CoA decarboxylase	Hs.150748	AI016689	IMAGE:1635667	1.86046	0.493599	0.265311	0.0127858
		Transcribed sequences	Hs.509394	N45114	IMAGE:282884	1.86041	0.472179	0.253804	0.0127858
		MRNA; cDNA DKFZp586K1123 (from clone DKFZp586K1123)	Hs.26837	N66135	IMAGE:278496	1.86009	0.460514	0.247576	0.0127858
	FBXO11	F-box only protein 11	Hs.284289	AA487235	IMAGE:841478	1.8598	0.567474	0.305126	0.0127858
	POLR2H	polymerase (RNA) II (DNA directed) polypeptide H	Hs.432574	AI554561	IMAGE:2168667	1.85951	0.440006	0.236625	0.0127858
b	PAWR	PRKC, apoptosis, WT1, regulator	Hs.406074	H99430	IMAGE:262268	1.8591	0.490125	0.263636	0.0127858
	RBM16	RNA binding motif protein 16	Hs.3737	AA404253	IMAGE:725104	1.85879	0.478258	0.257295	0.0127858
		Transcribed sequence with strong similarity to protein ref:NP_060755.1 (H.sapiens) mitochondrial ribosomal protein S4 [Homo sapiens]	Hs.6118	AA009623	IMAGE:365539	1.85844	0.505954	0.272246	0.0127858
	FNTA	farnesyltransferase, CAAX box, alpha	Hs.356463	AA083834	IMAGE:530359	1.85748	0.442111	0.238017	0.0127858
	HIST1H3D	histone 1, H3d	Hs.239458	AI399887	IMAGE:2114004	1.85743	0.473055	0.254682	0.0127858
	CYP2B6	cytochrome P450, family 2, subfamily B, polypeptide 6	Hs.1360	T68287	IMAGE:83231	1.85706	0.549909	0.296118	0.0127858
	SLC25A21	solute carrier family 25 (mitochondrial oxodicarboxylate carrier), member 21	Hs.55080	W37682	IMAGE:321905	1.85685	0.490014	0.263895	0.0127858
	HSPC148	hypothetical protein HSPC148	Hs.42743	R99845	IMAGE:201069	1.85684	0.501398	0.270028	0.0127858
	SRP19	signal recognition particle 19kDa	Hs.2943	AA411407	IMAGE:754998	1.85677	0.484247	0.2608	0.0127858
	GTF3C3	general transcription factor IIIC, polypeptide 3, 102kDa	Hs.512838	AA428238	IMAGE:773571	1.85672	0.474485	0.25555	0.0127858
	PPP2R5E	protein phosphatase 2, regulatory subunit B (B56), epsilon isoform	Hs.173328	AA455150	IMAGE:809902	1.85517	0.543119	0.292759	0.0127858
	KIAA0483	KIAA0483 protein	Hs.64691	H77485	IMAGE:233274	1.85507	0.50442	0.271914	0.0127858
	VEZATIN	transmembrane protein vezatin	Hs.24135	AA432068	IMAGE:784113	1.85506	0.463517	0.249866	0.0127858
	CSNK2A2	casein kinase 2, alpha prime polypeptide	Hs.82201	AA054996	IMAGE:377314	1.85492	0.559387	0.301568	0.0127858
				AA620887	IMAGE:1055582	1.8549	0.453319	0.24439	0.0127858
b	TFAM	transcription factor A, mitochondrial	Hs.75133	AA150777	IMAGE:504826	1.8538	0.414617	0.223659	0.0127858
	USP14	ubiquitin specific protease 14 (tRNA-guanine transglycosylase)	Hs.75981	T65861	IMAGE:81599	1.85369	0.46718	0.252028	0.0127858
	C11orf5	chromosome 11 open reading frame 5	Hs.121025	AA484971	IMAGE:815847	1.85328	0.543404	0.293212	0.0127858
	MGC4308	hypothetical protein MGC4308	Hs.8345	AA406201	IMAGE:754588	1.85319	0.435864	0.235197	0.0127858
	PTPRB	protein tyrosine phosphatase, receptor type, B	Hs.434375	H18633	IMAGE:51041	1.85297	0.582018	0.314101	0.0127858
a		Transcribed sequences	Hs.117261	AA682521	IMAGE:431215	1.85288	0.523766	0.282677	0.0127858
	MGC16028	**MGC16028 similar to RIKEN cDNA 1700019E19 gene	Hs.446344	H16820	IMAGE:50577	1.85287	0.5371	0.289874	0.0127858
	RG9MTD2	RNA (guanine-9-) methyltransferase domain containing 2	Hs.380412	AA001234	IMAGE:427838	1.85274	0.603996	0.326002	0.0127858
a	MCM6	MCM6 minichromosome maintenance deficient 6 (MIS5 homolog, S. pombe) (S. cerevisiae)	Hs.444118	AA976533	IMAGE:1587847	1.8527	0.439318	0.237122	0.0127858
	PDCD2	programmed cell death 2	Hs.367900	AA521466	IMAGE:826211	1.8525	0.505897	0.273088	0.0127858
	HSPC154	HSPC154 protein	Hs.7922	H78859	IMAGE:233308	1.8525	0.592795	0.319998	0.0127858
	MGC35521	pellino 3 alpha	Hs.24725	AA394108	IMAGE:725727	1.85204	0.560084	0.302415	0.0127858
		**Transcribed sequence with moderate similarity to protein ref:NP_490647.1 (H.sapiens) similar to MRJ gene for a member of the DNAJ protein family [Homo sapiens]	Hs.504270	AA173310	IMAGE:611169	1.85165	0.482552	0.260607	0.0127858
a	PRIM2A	primase, polypeptide 2A, 58kDa	Hs.440603	R61073	IMAGE:42325	1.85159	0.517266	0.279363	0.0127858
	KIAA0010	ubiquitin-protein isopeptide ligase (E3)	Hs.155287	AA284599	IMAGE:713862	1.85134	0.495507	0.267648	0.0127858
		Transcribed sequence with moderate similarity to protein pir:A56062 (H.sapiens) A56062 Alu RNA-binding protein - human	Hs.99418	AA455973	IMAGE:812056	1.85078	0.579673	0.313205	0.0127858
	C21orf59	chromosome 21 open reading frame 59	Hs.5811	AA465232	IMAGE:814232	1.85067	0.460887	0.249038	0.0127858
	PAK2	**p21 (CDKN1A)-activated kinase 2	Hs.284275	R33482	IMAGE:136324	1.85027	0.510587	0.275952	0.0127858
	GA17	dendritic cell protein	Hs.44893	AA101347	IMAGE:563634	1.84974	0.460455	0.24893	0.0127858
	MGC4399	mitochondrial carrier protein	Hs.443826	AA426113	IMAGE:757265	1.84956	0.432022	0.233581	0.0127858
		**Transcribed sequences	Hs.17924	R09795	IMAGE:128165	1.84922	0.468842	0.253535	0.0127858
		Transcribed sequences	Hs.65818	AA192733	IMAGE:629498	1.84845	0.456913	0.247188	0.0127858
	C14orf138	chromosome 14 open reading frame 138	Hs.390504	AA255704	IMAGE:685827	1.84841	0.460225	0.248985	0.0127858
	OAZ1	ornithine decarboxylase antizyme 1	Hs.446427	AA487466	IMAGE:841617	1.84817	0.499043	0.27002	0.0127858
		Similar to IAP-associated factor VIAF1; phosducin-like 2 (LOC392257), mRNA	Hs.444098	AA847388	IMAGE:1386268	1.84781	0.501648	0.271482	0.0127858
	PSMD2	proteasome (prosome, macropain) 26S subunit, non-ATPase, 2	Hs.388921	AA454852	IMAGE:809992	1.84764	0.449477	0.243271	0.0127858
				H79705	IMAGE:240208	1.84723	0.484123	0.262081	0.0127858
	RALY	RNA binding protein (autoantigenic, hnRNP-associated with lethal yellow)	Hs.389101	AA504617	IMAGE:825583	1.84722	0.447963	0.242507	0.0127858
	XTP3TPB	**XTP3-transactivated protein B	Hs.438336	AA418004	IMAGE:767461	1.84712	0.456139	0.246947	0.0127858
	BCCIP	BRCA2 and CDKN1A interacting protein	Hs.337008	T86027	IMAGE:112576	1.84692	0.453607	0.245602	0.0127858
	KCMF1	potassium channel modulatory factor 1	Hs.5392	AA436378	IMAGE:752813	1.84676	0.501612	0.271618	0.0127858
	TDP1	tyrosyl-DNA phosphodiesterase 1	Hs.131252	AA489025	IMAGE:824917	1.84655	0.536946	0.290783	0.0127858
	COBL	cordon-bleu homolog (mouse)	Hs.99141	AI004928	IMAGE:1632157	1.84641	0.481821	0.26095	0.0127858
a	KIAA1333	KIAA1333	Hs.79828	R27552	IMAGE:134482	1.84533	0.514452	0.278786	0.0127858
a	RAB3A	RAB3A, member RAS oncogene family	Hs.27744	H14230	IMAGE:163579	1.84532	0.525055	0.284533	0.0127858
	PC326	PC326 protein	Hs.280168	AA486193	IMAGE:842765	1.84419	0.483509	0.26218	0.0127858
	RAB8A	RAB8A, member RAS oncogene family	Hs.5947	AA064668	IMAGE:525566	1.8441	0.571957	0.310155	0.0127858
	HAGHL	hydroxyacylglutathione hydrolase-like	Hs.124015	AI347578	IMAGE:1916625	1.8439	0.490765	0.266157	0.0127858
	KIAA0391	KIAA0391	Hs.458487	AA426039	IMAGE:773426	1.8434	0.507334	0.275216	0.0127858
	FLJ31818	hypothetical protein FLJ31818	Hs.292478	AA495937	IMAGE:768445	1.8423	0.615762	0.334236	0.0127858
	TXNL2	thioredoxin-like 2	Hs.42644	H17927	IMAGE:50743	1.842	0.4251	0.230782	0.0127858
a	GDF15	growth differentiation factor 15	Hs.296638	AA450062	IMAGE:788832	1.84198	0.53658	0.291306	0.0127858
		Clone IMAGE:112577 mRNA sequence	Hs.12621	T86030	IMAGE:112577	1.8419	0.60107	0.326331	0.0127858
	HAT1	histone acetyltransferase 1	Hs.13340	AA625662	IMAGE:745360	1.84152	0.453072	0.246032	0.0127858
	FLJ14075	hypothetical protein FLJ14075	Hs.235498	AA780618	IMAGE:882666	1.8414	0.486217	0.264048	0.0127858
	XTP3TPA	XTP3-transactivated protein A	Hs.237971	H02336	IMAGE:151261	1.84108	0.460989	0.25039	0.0127858
		Transcribed sequences	Hs.135041	AI096681	IMAGE:1707436	1.84092	0.418566	0.227368	0.0127858
	C21orf6	chromosome 21 open reading frame 6	Hs.34136	AI300381	IMAGE:1899028	1.84091	0.439268	0.238615	0.0127858
a	RFC4	replication factor C (activator 1) 4, 37kDa	Hs.35120	N93924	IMAGE:309288	1.84041	0.431723	0.23458	0.0127858
	ELF4	E74-like factor 4 (ets domain transcription factor)	Hs.151139	H14359	IMAGE:48614	1.84016	0.49379	0.268341	0.0127858
				R69795	IMAGE:141763	1.83998	0.541792	0.294455	0.0127858
b	ZW10	ZW10 homolog, centromere/kinetochore protein (Drosophila)	Hs.13512	AA599145	IMAGE:950507	1.83965	0.512808	0.278753	0.0127858
	MO25	MO25 protein	Hs.6406	AA442950	IMAGE:809422	1.83947	0.48425	0.263256	0.0127858
	PPP2R2B	protein phosphatase 2 (formerly 2A), regulatory subunit B (PR 52), beta isoform	Hs.380764	N46452	IMAGE:279521	1.83932	0.557828	0.303279	0.0127858
	HNRPA0	heterogeneous nuclear ribonucleoprotein A0	Hs.96996	AA599176	IMAGE:949934	1.83929	0.604846	0.328847	0.0127858
	ADRBK2	adrenergic, beta, receptor kinase 2	Hs.13944	AA455810	IMAGE:809585	1.83923	0.618808	0.336449	0.0127858
				AA054585	IMAGE:487959	1.83909	0.551018	0.299615	0.0127858
	IL10RB	interleukin 10 receptor, beta	Hs.418291	AA486393	IMAGE:842860	1.83888	0.531929	0.289267	0.0127858
	LOC285533	hypothetical protein LOC285533	Hs.11307	H09541	IMAGE:45922	1.83879	0.475218	0.25844	0.0127858
	BAZ1B	bromodomain adjacent to zinc finger domain, 1B	Hs.194688	AA485131	IMAGE:815683	1.83859	0.50639	0.275424	0.0127858
	PPP3R1	protein phosphatase 3 (formerly 2B), regulatory subunit B, 19kDa, alpha isoform (calcineurin B, type I)	Hs.280604	AA018907	IMAGE:363146	1.83828	0.527	0.28668	0.0127858
	PPP1R7	protein phosphatase 1, regulatory subunit 7	Hs.36587	AA459351	IMAGE:814508	1.8381	0.466852	0.253987	0.0127858
	RCN1	reticulocalbin 1, EF-hand calcium binding domain	Hs.167791	AA457719	IMAGE:810729	1.83776	0.580332	0.315783	0.0127858
	SF3B2	splicing factor 3b, subunit 2, 145kDa	Hs.406423	AA633757	IMAGE:857661	1.83752	0.528093	0.287395	0.0127858
	NY-REN-24	NY-REN-24 antigen	Hs.128425	AI346048	IMAGE:1926249	1.83746	0.521995	0.284086	0.0127858
	C6orf84	chromosome 6 open reading frame 84	Hs.202276	W56513	IMAGE:340808	1.83735	0.489253	0.266282	0.0127858
					IMAGE:449283	1.83729	0.541837	0.294911	0.0127858
	CLPX	ClpX caseinolytic protease X homolog (E. coli)	Hs.113823	R66383	IMAGE:140837	1.83699	0.481843	0.262301	0.0127858
	TFIP11	tuftelin interacting protein 11	Hs.20225	AA485750	IMAGE:811168	1.83655	0.558305	0.303996	0.0127858
	CPSF5	cleavage and polyadenylation specific factor 5, 25 kDa	Hs.446393	AA031770	IMAGE:470846	1.83623	0.446139	0.242965	0.0127858
		*mitoch. cont. DEAD/H (Asp-Glu-Ala-Asp/His) box polypeptide 16			*mitoch. cont. IMAGE:810483	1.83606	0.563874	0.307111	0.0127858
	UBE3B	ubiquitin protein ligase E3B	Hs.305834	AA486538	IMAGE:840937	1.83577	0.503316	0.274172	0.0127858
	RPN1	ribophorin I	Hs.2280	AA125915	IMAGE:502690	1.83554	0.461898	0.251641	0.0127858
	MAT2B	methionine adenosyltransferase II, beta	Hs.54642	AI668657	IMAGE:306344	1.83405	0.432699	0.235926	0.0127858
b	PLK4	polo-like kinase 4 (Drosophila)	Hs.172052	AI380324	IMAGE:2106955	1.83384	0.437988	0.238836	0.0127858
	ZNF354B	zinc finger protein 354B	Hs.325804	AA599717	IMAGE:1070015	1.8337	0.553846	0.302038	0.0127858
		CDNA FLJ41308 fis, clone BRAMY2042612	Hs.435662	AI342297	IMAGE:1950274	1.83342	0.477097	0.260222	0.0127858
a	C14orf142	chromosome 14 open reading frame 142	Hs.20142	AA625570	IMAGE:745289	1.8334	0.491772	0.268229	0.0127858
				AA420436	IMAGE:745644	1.83314	0.428361	0.233676	0.0127858
	ZBED4	zinc finger, BED domain containing 4	Hs.13604	AA521298	IMAGE:827165	1.83309	0.466648	0.254569	0.0127858
	RPE	ribulose-5-phosphate-3-epimerase	Hs.282260	AA443063	IMAGE:837923	1.83285	0.547436	0.298681	0.0127858
	HDAC3	histone deacetylase 3	Hs.388681	H79778	IMAGE:239877	1.83233	0.517442	0.282396	0.0127858
	BCCIP	BRCA2 and CDKN1A interacting protein	Hs.337008	T97285	IMAGE:121470	1.83227	0.440804	0.240578	0.0127858
a	C6orf139	chromosome 6 open reading frame 139	Hs.88663	AA460110	IMAGE:796623	1.83212	0.457328	0.249617	0.0127858
	DNAJB2	DnaJ (Hsp40) homolog, subfamily B, member 2	Hs.77768	AA455298	IMAGE:810053	1.83211	0.528795	0.288626	0.0127858
	PRPF18	PRP18 pre-mRNA processing factor 18 homolog (yeast)	Hs.306456	N47362	IMAGE:277537	1.83061	0.455161	0.248638	0.0127858
	SNRPD1	small nuclear ribonucleoprotein D1 polypeptide 16kDa	Hs.86948	H16255	IMAGE:47542	1.83035	0.457519	0.249962	0.0127858
		**Transcribed sequence with weak similarity to protein ref:NP_055301.1 (H.sapiens) neuronal thread protein [Homo sapiens]	Hs.514506	R17126	IMAGE:31875	1.83023	0.435487	0.237941	0.0127858
	MGC33864	ADP-ribosylation-like factor 6-interacting protein 6	Hs.141347	H97847	IMAGE:251717	1.83005	0.461188	0.252009	0.0127858
				H48420	IMAGE:207029	1.82952	0.474144	0.259162	0.0127858
	SRP19	signal recognition particle 19kDa	Hs.2943	AI300276	IMAGE:1894034	1.82872	0.502048	0.274535	0.0127858
	MGC10871	hypothetical protein similar to RNA-binding protein lark	Hs.49994	AA953734	IMAGE:1568373	1.82862	0.505353	0.276358	0.0127858
b	DTYMK	**deoxythymidylate kinase (thymidylate kinase)	Hs.367821	AA464256	IMAGE:810156	1.82846	0.441902	0.24168	0.0127858
	PSME4	proteasome (prosome, macropain) activator subunit 4	Hs.119563	AA291412	IMAGE:725223	1.82815	0.525275	0.287326	0.0127858
		Transcribed sequences	Hs.34180	R89313	IMAGE:195636	1.82772	0.509524	0.278776	0.0127858
	GRINL1A	glutamate receptor, ionotropic, N-methyl D-aspartate-like 1A	Hs.201495	AA449062	IMAGE:785823	1.82768	0.500341	0.273758	0.0127858
	LOC56902	putatative 28 kDa protein	Hs.262858	N66948	IMAGE:295818	1.82756	0.517624	0.283232	0.0127858
a	KIAA1333	KIAA1333	Hs.79828	T48760	IMAGE:70030	1.82742	0.49626	0.271563	0.0127858
	PPP4R1	protein phosphatase 4, regulatory subunit 1	Hs.435789	T62804	IMAGE:79353	1.82656	0.494072	0.270494	0.0127858
	SLC30A3	solute carrier family 30 (zinc transporter), member 3	Hs.111967	AA621201	IMAGE:744391	1.82633	0.552451	0.302492	0.0127858
	SLC25A1	solute carrier family 25 (mitochondrial carrier; citrate transporter), member 1	Hs.111024	AA676877	IMAGE:897107	1.82616	0.414953	0.227227	0.0127858
	HRMT1L2	HMT1 hnRNP methyltransferase-like 2 (S. cerevisiae)	Hs.20521	N55480	IMAGE:246120	1.82611	0.47858	0.262075	0.0127858
	AXOT	axotrophin	Hs.5306	AA454968	IMAGE:811888	1.82577	0.467283	0.255937	0.0127858
	C1orf37	chromosome 1 open reading frame 37	Hs.408302	AA426049	IMAGE:773446	1.82513	0.421117	0.230733	0.0127858
	RIC-8	**likely ortholog of mouse synembryn	Hs.19306	H98621	IMAGE:261481	1.82501	0.529115	0.289925	0.0127858
	MNAB	membrane-associated nucleic acid binding protein	Hs.112227	AA424766	IMAGE:768226	1.82458	0.530821	0.290928	0.0127858
	ANKIB1	ankyrin repeat and IBR domain containing 1	Hs.83293	N49261	IMAGE:280342	1.8245	0.463749	0.254178	0.0127858
		Human clone 23908 mRNA sequence	Hs.437368	R38387	IMAGE:23908	1.82436	0.448419	0.245796	0.0127858
	NCB5OR	NADPH cytochrome B5 oxidoreductase	Hs.5741	AA400321	IMAGE:743367	1.82427	0.438194	0.240202	0.0127858
	TRIP4	thyroid hormone receptor interactor 4	Hs.116784	AA449161	IMAGE:785334	1.82389	0.502973	0.27577	0.0127858
	MADH4	MAD, mothers against decapentaplegic homolog 4 (Drosophila)	Hs.75862	AA456439	IMAGE:788421	1.82388	0.456656	0.250376	0.0127858
	ACP33	acid cluster protein 33	Hs.242458	AA165402	IMAGE:593520	1.82387	0.465607	0.255285	0.0127858
				H16804	IMAGE:50774	1.8236	0.483048	0.264887	0.0127858
				N90541	IMAGE:306180	1.82316	0.603574	0.331059	0.0127858
a	CGI-125	CGI-125 protein	Hs.43566	AA485945	IMAGE:843314	1.82311	0.475774	0.260968	0.0127858
	ACAD9	acyl-Coenzyme A dehydrogenase family, member 9	Hs.409209	AA458956	IMAGE:810852	1.82249	0.497527	0.272992	0.0127858
		Transcribed sequence with moderate similarity to protein ref:NP_071431.1 (H.sapiens) cytokine receptor-like factor 2; cytokine receptor CRL2 precusor [Homo sapiens]	Hs.481864	AA226543	IMAGE:1009241	1.8222	0.46218	0.253638	0.0127858
	PALM	paralemmin	Hs.78482	H14207	IMAGE:163528	1.82214	0.550178	0.301942	0.0127858
	LOC200933	hypothetical protein LOC200933	Hs.6994	H04181	IMAGE:151745	1.82183	0.400467	0.219816	0.0127858
	PTPN2	protein tyrosine phosphatase, non-receptor type 2	Hs.446126	AA428195	IMAGE:773567	1.82153	0.481405	0.264286	0.0127858
	C7orf23	chromosome 7 open reading frame 23	Hs.322404	W48646	IMAGE:325015	1.82151	0.46113	0.253158	0.0127858
	PIK3R2	phosphoinositide-3-kinase, regulatory subunit, polypeptide 2 (p85 beta)	Hs.211586	AA485731	IMAGE:811142	1.82138	0.455265	0.249957	0.0127858
	MGC2752	hypothetical protein MGC2752	Hs.7845	R20432	IMAGE:32794	1.82125	0.438197	0.240603	0.0127858
	FLJ20272	hypothetical protein FLJ20272	Hs.26090	R54064	IMAGE:40023	1.8212	0.454409	0.249511	0.0127858
	DC8	DKFZP566O1646 protein	Hs.24427	N49079	IMAGE:279752	1.82054	0.4411	0.242291	0.0127858
	SRPK2	SFRS protein kinase 2	Hs.221688	T65211	IMAGE:21899	1.81964	0.431925	0.237368	0.0127858
	WHSC1	Wolf-Hirschhorn syndrome candidate 1	Hs.110457	AA159311	IMAGE:593001	1.81945	0.492556	0.270717	0.0127858
a	GMNN	geminin, DNA replication inhibitor	Hs.234896	H51100	IMAGE:193883	1.81932	0.416306	0.228825	0.0127858
b	NME2	**non-metastatic cells 2, protein (NM23B) expressed in	Hs.433416	AA422058	IMAGE:755239	1.8193	0.453212	0.249114	0.0127858
	USP39	ubiquitin specific protease 39	Hs.12820	AA598988	IMAGE:897732	1.81873	0.501003	0.275468	0.0127858
	RPP14	ribonuclease P (14kD)	Hs.446320	AI302403	IMAGE:1901735	1.81853	0.484326	0.266328	0.0127858
	SARA2	SAR1a gene homolog 2 (S. cerevisiae)	Hs.279582	W67213	IMAGE:343167	1.81837	0.438697	0.241259	0.0127858
	FNBP3	formin binding protein 3	Hs.298735	AA176247	IMAGE:595809	1.81834	0.456518	0.251063	0.0127858
	MGC2562	hypothetical protein MGC2562	Hs.116029	AA115938	IMAGE:491058	1.81832	0.484792	0.266615	0.0127858
	OSGEP	O-sialoglycoprotein endopeptidase	Hs.413652	AA421311	IMAGE:739250	1.81822	0.556115	0.305857	0.0127858
	ITGB1BP2	integrin beta 1 binding protein (melusin) 2	Hs.109999	AA134808	IMAGE:502462	1.81805	0.470363	0.258719	0.0127858
	PSMD11	proteasome (prosome, macropain) 26S subunit, non-ATPase, 11	Hs.443379	H51376	IMAGE:179443	1.81691	0.485008	0.266941	0.0127858
	PTPRJ	protein tyrosine phosphatase, receptor type, J	Hs.171992	AA045326	IMAGE:487115	1.81658	0.54305	0.298941	0.0127858
	UBL1	ubiquitin-like 1 (sentrin)	Hs.81424	AA486001	IMAGE:843094	1.81649	0.484012	0.266455	0.0127858
	NOL7	nucleolar protein 7, 27kDa	Hs.106346	AA191426	IMAGE:626848	1.81636	0.475876	0.261995	0.0127858
	MGC29729	hypothetical protein MGC29729	Hs.13580	AA910981	IMAGE:1519013	1.81626	0.56478	0.310957	0.0127858
	PTPLB	protein tyrosine phosphatase-like (proline instead of catalytic arginine), member b	Hs.5957	R93006	IMAGE:196634	1.81617	0.459878	0.253213	0.0127858
	KIAA0779	KIAA0779 protein	Hs.362996	AA421352	IMAGE:739257	1.81611	0.44236	0.243575	0.0127858
		MRNA full length insert cDNA clone EUROIMAGE 2068962	Hs.529993	H97245	IMAGE:250786	1.81602	0.438612	0.241524	0.0127858
	SPATA11	spermatogenesis associated 11	Hs.111099	AA400385	IMAGE:743362	1.81593	0.503056	0.277024	0.0127858
	PDCD5	programmed cell death 5	Hs.443831	AA416757	IMAGE:731304	1.81575	0.456262	0.25128	0.0127858
	MRPL38	mitochondrial ribosomal protein L38	Hs.442609	AA454713	IMAGE:809738	1.81564	0.50515	0.278221	0.0127858
	PPP2R2B	**protein phosphatase 2 (formerly 2A), regulatory subunit B (PR 52), beta isoform	Hs.380764	R55800	IMAGE:40699	1.81555	0.531003	0.292475	0.0127858
	ZNF282	zinc finger protein 282	Hs.58167	AA457153	IMAGE:810496	1.81472	0.519625	0.286339	0.0127858
a	C11orf5	chromosome 11 open reading frame 5	Hs.121025	AA776702	1292829	1.81439	0.455406	0.250997	0.0127858
				AI336109	IMAGE:1950727	1.81438	0.430337	0.237181	0.0127858
		Transcribed sequences	Hs.85432	T61899	IMAGE:79032	1.81286	0.433837	0.23931	0.0127858
	C6orf55	chromosome 6 open reading frame 55	Hs.267288	AA173372	IMAGE:611156	1.81281	0.428425	0.236332	0.0127858
	NPM1	nucleophosmin (nucleolar phosphoprotein B23, numatrin)	Hs.411098	AA669758	IMAGE:884301	1.81248	0.413373	0.228071	0.0127858
	C6orf130	chromosome 6 open reading frame 130	Hs.436096	AA405624	IMAGE:772477	1.81234	0.477425	0.26343	0.0127858
				AI053430	IMAGE:1862614	1.81194	0.487446	0.269018	0.0127858
	DKFZP434F091	DKFZP434F091 protein	Hs.443081	H15274	IMAGE:49595	1.81157	0.45149	0.249225	0.0127858
a	MGC17791	hypothetical protein MGC17791	Hs.356359	AA055904	IMAGE:377641	1.81115	0.508501	0.280762	0.0127858
		Transcribed sequences	Hs.430369	AA568134	IMAGE:913672	1.81097	0.423816	0.234028	0.0127858
	GLRB	glycine receptor, beta	Hs.32973	AI003205	IMAGE:1685363	1.81071	0.479725	0.264937	0.0127858
		Transcribed sequences	Hs.391577	H82244	IMAGE:248912	1.81043	0.447488	0.247172	0.0127858
	FLJ38663	hypothetical protein FLJ38663	Hs.306825	R06709	IMAGE:126453	1.81001	0.525099	0.290108	0.0127858
	PP784	**PP784 protein	Hs.518608	AA457189	IMAGE:838384	1.80996	0.465761	0.257332	0.0127858
	NCE2	NEDD8-conjugating enzyme	Hs.157804	W70221	IMAGE:343967	1.80992	0.543526	0.300304	0.0127858
	PHF17	PHD finger protein 17	Hs.12420	R94658	IMAGE:198451	1.8097	0.470376	0.259919	0.0127858
	NUP50	nucleoporin 50kDa	Hs.362841	AA421023	IMAGE:730361	1.80962	0.422071	0.233238	0.0127858
b	C40	hypothetical protein C40	Hs.30819	AA431434	IMAGE:782450	1.80919	0.503547	0.278328	0.0127858
	LMNB2	lamin B2	Hs.76084	AA456868	IMAGE:815501	1.80914	0.452995	0.250393	0.0127858
				AA931433	IMAGE:1554314	1.80867	0.446736	0.246996	0.0127858
	ANAPC1	anaphase promoting complex subunit 1	Hs.436527	AA085977	IMAGE:511267	1.80848	0.554044	0.306359	0.0127858
	HSPC056	HSPC056 protein	Hs.102708	AA481540	IMAGE:815279	1.80811	0.42127	0.232989	0.0127858
b	TERF1	telomeric repeat binding factor (NIMA-interacting) 1	Hs.442707	AA206327	IMAGE:645485	1.80798	0.468916	0.25936	0.0127858
				AI311304	IMAGE:1915670	1.80794	0.505181	0.279424	0.0127858
				AA455994	IMAGE:812069	1.80776	0.428953	0.237284	0.0127858
	ZNF363	zinc finger protein 363	Hs.48297	AA446867	IMAGE:784218	1.80728	0.500894	0.277153	0.0127858
	DDX55	**DEAD (Asp-Glu-Ala-Asp) box polypeptide 55	Hs.286173	N26791	IMAGE:256984	1.80678	0.505343	0.279693	0.0127858
	C10orf9	chromosome 10 open reading frame 9	Hs.6820	H72682	IMAGE:232697	1.80674	0.453815	0.251179	0.0127858
	UBE2L3	ubiquitin-conjugating enzyme E2L 3	Hs.108104	AA669526	IMAGE:853988	1.80652	0.514326	0.284705	0.0127858
	PHGDHL1	phosphoglycerate dehydrogenase like 1	Hs.355814	AI017846	IMAGE:1636741	1.80648	0.46503	0.257423	0.0127858
		**Transcribed sequence with weak similarity to protein sp:P39188 (H.sapiens) ALU1_HUMAN Alu subfamily J sequence contamination warning entry	Hs.206520	R56731	IMAGE:41411	1.80638	0.451927	0.250183	0.0127858
	KIAA0998	KIAA0998	Hs.435270	AI024405	IMAGE:1640939	1.80622	0.521583	0.28877	0.0127858
b	KHDRBS1	KH domain containing, RNA binding, signal transduction associated 1	Hs.119537	AA995783	IMAGE:1606780	1.80605	0.504725	0.279464	0.0127858
	SVH	SVH protein	Hs.431871	N95217	IMAGE:307314	1.80577	0.512554	0.283842	0.0127858
a	G3BP	Ras-GTPase-activating protein SH3-domain-binding protein	Hs.48549	AA449834	IMAGE:788645	1.80543	0.529756	0.293424	0.0127858
a	PCCB	propionyl Coenzyme A carboxylase, beta polypeptide	Hs.63788	R36160	IMAGE:137245	1.80541	0.485046	0.268662	0.0127858
	DKFZp761E198	**hypothetical protein DKFZp761E198	Hs.124962	R74203	IMAGE:143365	1.8048	0.54638	0.302737	0.0127858
	SMYD5	SMYD family member 5	Hs.54413	AA934704	IMAGE:1572526	1.80465	0.470391	0.260656	0.0127858
	RAP1GDS1	RAP1, GTP-GDP dissociation stimulator 1	Hs.528662	N50636	IMAGE:283436	1.80379	0.485183	0.268979	0.0127858
	GPR44	**G protein-coupled receptor 44	Hs.299567	AA464202	IMAGE:810403	1.80371	0.534077	0.296099	0.0127858
	ALDH5A1	aldehyde dehydrogenase 5 family, member A1 (succinate-semialdehyde dehydrogenase)	Hs.5299	H06675	IMAGE:44505	1.80357	0.471224	0.261272	0.0127858
	PRDX3	peroxiredoxin 3	Hs.397062	H19202	IMAGE:50888	1.8034	0.403686	0.223847	0.0127858
	MRS2L	MRS2-like, magnesium homeostasis factor (S. cerevisiae)	Hs.146030	AI023118	IMAGE:1650535	1.80293	0.461639	0.256049	0.0127858
	DKFZP434F2021	DKFZP434F2021 protein	Hs.377974	AA426041	IMAGE:773430	1.80293	0.506783	0.281088	0.0127858
	MAP3K8	mitogen-activated protein kinase kinase kinase 8	Hs.432453	W56189	IMAGE:340630	1.80241	0.43551	0.241627	0.0127858
	ASCL1	achaete-scute complex-like 1 (Drosophila)	Hs.1619	AA825444	IMAGE:1416420	1.80237	0.491479	0.272685	0.0127858
	CLTB	clathrin, light polypeptide (Lcb)	Hs.380749	N20335	IMAGE:264640	1.80192	0.458104	0.254231	0.0127858
b	CGRRF1	cell growth regulator with ring finger domain 1	Hs.59106	T98450	IMAGE:122160	1.80166	0.532585	0.295609	0.0127858
	C7orf36	chromosome 7 open reading frame 36	Hs.83313	T72824	IMAGE:84229	1.80138	0.474497	0.263408	0.0127858
b	PIK3CB	phosphoinositide-3-kinase, catalytic, beta polypeptide	Hs.239818	AA708437	IMAGE:506009	1.80136	0.427377	0.237252	0.0127858
	E46L	like mouse brain protein E46	Hs.191294	R20246	IMAGE:32889	1.80113	0.520161	0.288798	0.0127858
a	UK114	translational inhibitor protein p14.5	Hs.18426	N72715	IMAGE:295729	1.80103	0.481901	0.267569	0.0127858
	RNF41	ring finger protein 41	Hs.436596	AA485443	IMAGE:811066	1.80048	0.49481	0.274821	0.0127858
	C10orf46	chromosome 10 open reading frame 46	Hs.408319	AA460224	IMAGE:796496	1.79991	0.441995	0.245565	0.0127858
	C20orf155	chromosome 20 open reading frame 155	Hs.170918	N29545	IMAGE:259462	1.7999	0.443381	0.246337	0.0127858
a				AA454572	IMAGE:809530	1.79962	0.497571	0.276486	0.0127858
	TERE1	transitional epithelia response protein	Hs.443567	AA463500	IMAGE:797000	1.79903	0.481775	0.267797	0.0127858
				T61744	IMAGE:78695	1.79883	0.456126	0.253569	0.0127858
	FLJ14668	hypothetical protein FLJ14668	Hs.334644	T97702	IMAGE:121546	1.79844	0.474466	0.263821	0.0127858
	M96	likely ortholog of mouse metal response element binding transcription factor 2	Hs.31016	AA191019	IMAGE:627040	1.7982	0.49554	0.275575	0.0127858
		Transcribed sequences	Hs.143610	AI148232	IMAGE:1681717	1.79771	0.468304	0.2605	0.0127858
	AHSA1	AHA1, activator of heat shock 90kDa protein ATPase homolog 1 (yeast)	Hs.204041	AA411202	IMAGE:754649	1.79746	0.409753	0.227963	0.0127858
	PEX11B	peroxisomal biogenesis factor 11B	Hs.432876	R18258	IMAGE:30793	1.79713	0.486948	0.270959	0.0127858
	APG16L	APG16 autophagy 16-like (S. cerevisiae)	Hs.419213	AA115582	IMAGE:491465	1.79676	0.467546	0.260216	0.0127858
	PREI3	preimplantation protein 3	Hs.107942	W72496	IMAGE:345423	1.79636	0.519721	0.28932	0.0127858
	NAPG	N-ethylmaleimide-sensitive factor attachment protein, gamma	Hs.370431	R20261	IMAGE:32587	1.79611	0.460947	0.256636	0.0127858
				R59116	IMAGE:41128	1.79598	0.532584	0.296542	0.0127858
	FLJ20171	hypothetical protein FLJ20171	Hs.24743	H95975	IMAGE:250678	1.79557	0.406224	0.226237	0.0127858
	UNQ1912	HGS_RE408	Hs.356108	N62855	IMAGE:289638	1.79546	0.527628	0.293868	0.0127858
	NCOA3	nuclear receptor coactivator 3	Hs.382168	AI440499	IMAGE:2072768	1.79517	0.46699	0.260136	0.0127858
	FBXL10	F-box and leucine-rich repeat protein 10	Hs.369457	AA923479	IMAGE:1534544	1.79456	0.492486	0.274434	0.0127858
		**Transcribed sequence with moderate similarity to protein sp:P01160 (H.sapiens) ANF_HUMAN Atrial natriuretic factor precursor	Hs.510706	N94820	IMAGE:306575	1.79452	0.467732	0.260644	0.0127858
	NUP205	nucleoporin 205kDa	Hs.413636	AA600190	IMAGE:950369	1.79444	0.476378	0.265474	0.0127858
a	NASP	nuclear autoantigenic sperm protein (histone-binding)	Hs.446206	AA644128	IMAGE:845415	1.79407	0.439166	0.244788	0.0127858
	MGC23908	**similar to RNA polymerase B transcription factor 3	Hs.429839	AA478857	IMAGE:753625	1.79405	0.481154	0.268194	0.0127858
					IMAGE:357418	1.79403	0.518217	0.288856	0.0127858
	TRUB1	TruB pseudouridine (psi) synthase homolog 1 (E. coli)	Hs.21187	H79978	IMAGE:248997	1.79303	0.453614	0.252987	0.0127858
	MATR3	matrin 3	Hs.223745	H91156	IMAGE:241256	1.79292	0.460087	0.256614	0.0127858
	KIAA1259	hypothetical protein KIAA1259	Hs.409362	AI015577	IMAGE:1636837	1.79248	0.454274	0.253434	0.0127858
	PAI-RBP1	PAI-1 mRNA-binding protein	Hs.356427	AA489638	IMAGE:823692	1.79217	0.423619	0.236373	0.0127858
	PBX2	pre-B-cell leukemia transcription factor 2	Hs.93728	T59641	IMAGE:80549	1.79206	0.634556	0.354092	0.0127858
	FLJ10486	hypothetical protein FLJ10486	Hs.173946	R12694	IMAGE:129345	1.79199	0.487062	0.2718	0.0127858
	NCL	nucleolin	Hs.79110	AA433818	IMAGE:770704	1.79149	0.442465	0.246982	0.0127858
	RAB1A	RAB1A, member RAS oncogene family	Hs.227327	H00677	IMAGE:150221	1.7914	0.481136	0.268581	0.0127858
	SRPK1	SFRS protein kinase 1	Hs.369358	AA630604	IMAGE:856135	1.79098	0.434359	0.242525	0.0127858
	FLJ20729	hypothetical protein FLJ20729	Hs.5111	R52643	IMAGE:39803	1.79087	0.474425	0.264913	0.0127858
	MTMR9	myotubularin related protein 9	Hs.528673	N49250	IMAGE:280196	1.79072	0.416996	0.232864	0.0127858
	NIPA2	non-imprinted in Prader-Willi/Angelman syndrome 2	Hs.512761	AA477261	IMAGE:740344	1.79029	0.52325	0.292272	0.0127858
	TPM1	**tropomyosin 1 (alpha)	Hs.133892	AA490208	IMAGE:823928	1.79005	0.601062	0.335779	0.0127858
	HSPC051	ubiquinol-cytochrome c reductase complex (7.2 kD)	Hs.284292	AA025006	IMAGE:365336	1.78979	0.51093	0.285469	0.0127858
a	UNC5CL	unc-5 homolog C (C. elegans)-like	Hs.158357	AA865842	IMAGE:1456849	1.78971	0.561094	0.31351	0.0127858
	HSPB2	heat shock 27kDa protein 2	Hs.78846	W51795	IMAGE:324494	1.78943	0.473364	0.264534	0.0127858
	AGPS	alkylglycerone phosphate synthase	Hs.407933	AA099787	IMAGE:511012	1.78941	0.58248	0.325514	0.0127858
	LIAS	lipoic acid synthetase	Hs.439430	W72965	IMAGE:344825	1.78855	0.526842	0.294563	0.0127858
	PSEN1	presenilin 1 (Alzheimer disease 3)	Hs.3260	AI027076	IMAGE:1649746	1.78845	0.421738	0.235812	0.0127858
	MGC14816	hypothetical protein MGC14816	Hs.44277	N70864	IMAGE:299663	1.78842	0.499147	0.279099	0.0127858
	MRPS18C	**mitochondrial ribosomal protein S18C	Hs.436161	N64429	IMAGE:294304	1.78794	0.529683	0.296254	0.0127858
	SUPT16H	suppressor of Ty 16 homolog (S. cerevisiae)	Hs.271225	AA488340	IMAGE:842992	1.78779	0.4478	0.250477	0.0127858
	CHPPR	**likely ortholog of chicken chondrocyte protein with a poly-proline region	Hs.170198	AA459109	IMAGE:814319	1.78735	0.45618	0.255228	0.0127858
	UBXD1	UBX domain containing 1	Hs.435255	W72263	IMAGE:345176	1.78719	0.587927	0.328968	0.0127858
	FLJ20308	hypothetical protein FLJ20308	Hs.356770	AA147055	IMAGE:505579	1.78702	0.504273	0.282187	0.0127858
	DICER1	Dicer1, Dcr-1 homolog (Drosophila)	Hs.87889	AA521474	IMAGE:826236	1.78646	0.485338	0.271675	0.0127858
	NFKB1	nuclear factor of kappa light polypeptide gene enhancer in B-cells 1 (p105)	Hs.160557	AA451716	IMAGE:789357	1.7862	0.489591	0.274096	0.0127858
	EIF2B5	eukaryotic translation initiation factor 2B, subunit 5 epsilon, 82kDa	Hs.283551	AI018624	IMAGE:1630998	1.78609	0.427882	0.239564	0.0127858
b	LIG1	ligase I, DNA, ATP-dependent	Hs.1770	AA291715	IMAGE:725266	1.78587	0.557896	0.312394	0.0127858
	DCTD	dCMP deaminase	Hs.76894	H68308	IMAGE:212394	1.78581	0.467707	0.261901	0.0127858
					IMAGE:308575	1.78439	0.489776	0.274479	0.0127858
	COVA1	cytosolic ovarian carcinoma antigen 1	Hs.155185	AA156560	IMAGE:588822	1.78414	0.51007	0.285891	0.0127858
	ZNF589	zinc finger protein 589	Hs.19585	R05934	IMAGE:124922	1.78413	0.462147	0.259033	0.0127858
	SSRP1	**structure specific recognition protein 1	Hs.79162	R11356	IMAGE:129506	1.78411	0.5467	0.306426	0.0127858
	BAZ1A	bromodomain adjacent to zinc finger domain, 1A	Hs.436488	AA884488	IMAGE:1461274	1.78399	0.418547	0.234613	0.0127858
	COG7	component of oligomeric golgi complex 7	Hs.185807	R54035	IMAGE:40010	1.78388	0.517485	0.290089	0.0127858
	EIF2S2	eukaryotic translation initiation factor 2, subunit 2 beta, 38kDa	Hs.429180	R93621	IMAGE:198093	1.78342	0.421051	0.236092	0.0127858
	ZFP90	zinc finger protein 90 homolog (mouse)	Hs.434928	N36929	IMAGE:273540	1.78302	0.556582	0.312157	0.0127858
	WDR22	WD repeat domain 22	Hs.509783	AI097124	IMAGE:1704527	1.78288	0.433466	0.243126	0.0127858
	SLC35B3	solute carrier family 35, member B3	Hs.285847	AA399961	IMAGE:743136	1.78233	0.504289	0.282937	0.0127858
	NAT5	N-acetyltransferase 5 (ARD1 homolog, S. cerevisiae)	Hs.109253	AA421291	IMAGE:731073	1.78207	0.432926	0.242935	0.0127858
				AI079530	IMAGE:1673635	1.78197	0.43296	0.242967	0.0127858
	MYCBP	**c-myc binding protein	Hs.78221	AA020000	IMAGE:363575	1.78184	0.497318	0.279104	0.0127858
	GTF2A1	general transcription factor IIA, 1, 19/37kDa	Hs.299542	AA908165	IMAGE:1522534	1.78156	0.52587	0.295175	0.0127858
	TCEA1	transcription elongation factor A (SII), 1	Hs.78869	H27379	IMAGE:163174	1.78122	0.46575	0.261477	0.0127858
	DLG1	discs, large homolog 1 (Drosophila)	Hs.389893	H24707	IMAGE:160793	1.7812	0.434496	0.243934	0.0127858
				AA456844	IMAGE:815586	1.78057	0.489258	0.274776	0.0127858
	YWHAZ	tyrosine 3-monooxygenase/tryptophan 5-monooxygenase activation protein, zeta polypeptide	Hs.386834	AA485749	IMAGE:811166	1.78055	0.469377	0.263614	0.0127858
	PMFBP1	**polyamine modulated factor 1 binding protein 1	Hs.151218	AA454703	IMAGE:809696	1.78045	0.51594	0.289781	0.0127858
	UGCG	UDP-glucose ceramide glucosyltransferase	Hs.432605	AA455413	IMAGE:812196	1.78041	0.46895	0.263394	0.0127858
	BBS4	Bardet-Biedl syndrome 4	Hs.26471	AA621184	IMAGE:744362	1.78034	0.491726	0.276198	0.0127858
				R93744	IMAGE:197821	1.78027	0.5218	0.293102	0.0127858
a	RAD51C	RAD51 homolog C (S. cerevisiae)	Hs.412587	R37145	IMAGE:26997	1.78026	0.476306	0.267549	0.0127858
	C6orf72	chromosome 6 open reading frame 72	Hs.438872	AA682278	IMAGE:461707	1.78014	0.466851	0.262256	0.0127858
	LOC162632	TL132-like	Hs.419859	AA629023	IMAGE:743977	1.78013	0.449845	0.252704	0.0127858
b	DNAJA2	DnaJ (Hsp40) homolog, subfamily A, member 2	Hs.368078	AI273537	IMAGE:1876217	1.77992	0.470249	0.264197	0.0127858
		Transcribed sequences	Hs.128529	AA903422	IMAGE:1517145	1.77964	0.528984	0.297242	0.0127858
	ITGB1BP1	integrin beta 1 binding protein 1	Hs.200666	AA456882	IMAGE:815534	1.77903	0.475469	0.267263	0.0127858
a				AI061169	IMAGE:1699682	1.7787	0.455689	0.256193	0.0127858
	PAFAH2	platelet-activating factor acetylhydrolase 2, 40kDa	Hs.477083	AA700060	IMAGE:435025	1.77799	0.481304	0.270701	0.0127858
	DKFZP434J154	DKFZP434J154 protein	Hs.226372	H94707	IMAGE:243295	1.77798	0.433857	0.244017	0.0127858
	CIRH1A	cirrhosis, autosomal recessive 1A (cirhin)	Hs.151001	AA055355	IMAGE:377253	1.77761	0.442442	0.248897	0.0127858
	LOC90333	hypothetical protein LOC90333	Hs.448945	R78627	IMAGE:144951	1.77734	0.423204	0.238111	0.0127858
	PPP1R15B	protein phosphatase 1, regulatory (inhibitor) subunit 15B	Hs.355489	AA427980	IMAGE:770954	1.77727	0.466267	0.26235	0.0127858
				AA677052	IMAGE:454593	1.77725	0.457669	0.257515	0.0127858
	APPBP2	amyloid beta precursor protein (cytoplasmic tail) binding protein 2	Hs.84084	AA046411	IMAGE:380057	1.77673	0.545763	0.307173	0.0127858
	ABCB10	ATP-binding cassette, sub-family B (MDR/TAP), member 10	Hs.1710	AA434409	IMAGE:770890	1.77671	0.440315	0.247827	0.0127858
b	MPHOSPH6	M-phase phosphoprotein 6	Hs.344400	AA478524	IMAGE:784744	1.77613	0.469787	0.264501	0.0127858
b	CSPG6	**chondroitin sulfate proteoglycan 6 (bamacan)	Hs.24485	AA463410	IMAGE:796946	1.77604	0.441041	0.248328	0.0127858
	SYAP1	synapse associated protein 1, SAP47 homolog (Drosophila)	Hs.489336	AA452822	IMAGE:788554	1.77586	0.448519	0.252565	0.0127858
	CBFB	core-binding factor, beta subunit	Hs.179881	W15157	IMAGE:322494	1.77585	0.44928	0.252994	0.0127858
	KUB3	Ku70-binding protein 3	Hs.61188	AA453588	IMAGE:795207	1.77563	0.480296	0.270494	0.0127858
a	USP1	ubiquitin specific protease 1	Hs.35086	T55607	IMAGE:73596	1.77506	0.413439	0.232916	0.0127858
	RPS8	ribosomal protein S8	Hs.512675	AA683050	IMAGE:971367	1.77483	0.407277	0.229474	0.0127858
	USP7	ubiquitin specific protease 7 (herpes virus-associated)	Hs.386939	AA064638	IMAGE:525518	1.77426	0.483421	0.272464	0.0127858
				AA609904	IMAGE:1032103	1.77415	0.413708	0.233187	0.0127858
	ETF1	**eukaryotic translation termination factor 1	Hs.77324	AA456664	IMAGE:811999	1.77405	0.506868	0.285712	0.0127858
	PAQR3	progestin and adipoQ receptor family member III	Hs.368305	R98008	IMAGE:201628	1.77394	0.601811	0.33925	0.0127858
	C9orf78	chromosome 9 open reading frame 78	Hs.278429	W78986	IMAGE:415459	1.77393	0.533316	0.30064	0.0127858
	FLJ10213	hypothetical protein FLJ10213	Hs.446590	AA137263	IMAGE:502822	1.77391	0.420201	0.236878	0.0127858
	LRP11	low density lipoprotein receptor-related protein 11	Hs.408355	AI264238	IMAGE:1867933	1.77384	0.445287	0.251029	0.0127858
	CBX3	chromobox homolog 3 (HP1 gamma homolog, Drosophila)	Hs.381189	AA620894	IMAGE:1055577	1.77347	0.427912	0.241286	0.0127858
	APEX1	APEX nuclease (multifunctional DNA repair enzyme) 1	Hs.73722	AA478273	IMAGE:740907	1.77345	0.466721	0.263171	0.0127858
	TM4SF12	transmembrane 4 superfamily member 12	Hs.16529	AA055490	IMAGE:377296	1.77325	0.448577	0.252968	0.0127858
	RARS	arginyl-tRNA synthetase	Hs.180832	AA774740	IMAGE:970659	1.7732	0.492407	0.277694	0.0127858
a	LYAR	hypothetical protein FLJ20425	Hs.425427	AA424566	IMAGE:767163	1.77312	0.429268	0.242097	0.0127858
	CGI-01	CGI-01 protein	Hs.19469	AA778202	IMAGE:448371	1.77308	0.460853	0.259916	0.0127858
	WDR5	WD repeat domain 5	Hs.397638	AA421266	IMAGE:731023	1.77244	0.434901	0.245369	0.0127858
	ARHGEF5	Rho guanine nucleotide exchange factor (GEF) 5	Hs.334	AA045822	IMAGE:488645	1.77166	0.454784	0.256699	0.0127858
	C14orf109	chromosome 14 open reading frame 109	Hs.275352	AA679569	IMAGE:453599	1.77164	0.445021	0.251192	0.0127858
	DKFZP564D1378	hypothetical protein DKFZp564D1378	Hs.380822	H17385	IMAGE:50660	1.77127	0.467712	0.264055	0.0127858
	STAF42	SPT3-associated factor 42	Hs.435967	N66024	IMAGE:293893	1.77072	0.460706	0.26018	0.0127858
	ABCE1	ATP-binding cassette, sub-family E (OABP), member 1	Hs.12013	AI002355	IMAGE:1593311	1.77062	0.458837	0.259139	0.0127858
	KIAA1049	KIAA1049 protein	Hs.227835	AI337445	IMAGE:2062518	1.77052	0.436903	0.246765	0.0127858
	HSPA4	heat shock 70kDa protein 4	Hs.90093	AA131267	IMAGE:503555	1.77046	0.526995	0.29766	0.0127858
b	BIN1	bridging integrator 1	Hs.193163	AA453175	IMAGE:788107	1.76989	0.468698	0.264818	0.0127858
	GIT1	G protein-coupled receptor kinase-interactor 1	Hs.369441	AI361300	IMAGE:2015148	1.76988	0.46526	0.262876	0.0127858
	RELA	v-rel reticuloendotheliosis viral oncogene homolog A, nuclear factor of kappa light polypeptide gene enhancer in B-cells 3, p65 (avian)	Hs.132594	AA443546	IMAGE:771220	1.76943	0.598124	0.338031	0.0127858
	LOC153328	**similar to CG4995 gene product	Hs.412418	AA886167	IMAGE:1501800	1.76872	0.472203	0.266974	0.0127858
	APTX	aprataxin	Hs.444529	R17982	IMAGE:32283	1.7687	0.451324	0.255173	0.0127858
	CORT	cortistatin	Hs.412311	N50745	IMAGE:283751	1.7684	0.424509	0.240053	0.0127858
	GMFB	glia maturation factor, beta	Hs.151413	H22652	IMAGE:173228	1.76798	0.483272	0.273346	0.0127858
	SLC9A6	solute carrier family 9 (sodium/hydrogen exchanger), isoform 6	Hs.62185	R25001	IMAGE:20115	1.76792	0.586475	0.331732	0.0127858
		Transcribed sequences	Hs.476111	R11564	IMAGE:130008	1.76733	0.5181	0.293155	0.0127858
	FAF1	Fas (TNFRSF6) associated factor 1	Hs.12899	AA486789	IMAGE:841091	1.76733	0.482171	0.272825	0.0127858
	SRPRB	signal recognition particle receptor, B subunit	Hs.12152	R95692	IMAGE:198904	1.76729	0.455772	0.257894	0.0127858
	WIRE	WIRE protein	Hs.421622	R01427	IMAGE:123790	1.76708	0.581756	0.329219	0.0127858
	BRAF	v-raf murine sarcoma viral oncogene homolog B1	Hs.162967	W88566	IMAGE:417403	1.76706	0.492159	0.278519	0.0127858
	AHCYL1	S-adenosylhomocysteine hydrolase-like 1	Hs.4113	N30811	IMAGE:257136	1.76671	0.462033	0.261522	0.0127858
	MAK3P	likely ortholog of mouse Mak3p homolog (S. cerevisiae)	Hs.288932	N20593	IMAGE:264146	1.7662	0.422279	0.239089	0.0127858
	GNG10	guanine nucleotide binding protein (G protein), gamma 10	Hs.433898	AA460286	IMAGE:795738	1.76604	0.412548	0.233601	0.0127858
	AKAP5	A kinase (PRKA) anchor protein 5	Hs.48714	N63107	IMAGE:284799	1.7659	0.472089	0.267337	0.0127858
	ABCB7	ATP-binding cassette, sub-family B (MDR/TAP), member 7	Hs.370480	AA705237	IMAGE:461522	1.76586	0.425915	0.241194	0.0127858
		Transcribed sequences	Hs.386320	AA677043	IMAGE:454592	1.76579	0.457723	0.259217	0.0127858
	FLJ12529	pre-mRNA cleavage factor I, 59 kDa subunit	Hs.444552	H17317	IMAGE:50536	1.76561	0.476107	0.269656	0.0127858
	KIAA0233	KIAA0233 gene product	Hs.79077	AA160695	IMAGE:591465	1.76549	0.43705	0.247551	0.0127858
	DP1	polyposis locus protein 1	Hs.173119	H99681	IMAGE:263727	1.76521	0.459362	0.260232	0.0127858
	USP3	ubiquitin specific protease 3	Hs.251636	R06895	IMAGE:126627	1.76474	0.45454	0.257568	0.0127858
	SMG1	PI-3-kinase-related kinase SMG-1	Hs.212761	N74364	IMAGE:296166	1.76456	0.450826	0.255489	0.0127858
		Transcribed sequences	Hs.191515	AA453755	IMAGE:813691	1.76398	0.433602	0.24581	0.0127858
	TIAL1	TIA1 cytotoxic granule-associated RNA binding protein-like 1	Hs.335786	N59426	IMAGE:246300	1.76384	0.566457	0.32115	0.0127858
	SPC18	signal peptidase complex (18kD)	Hs.9534	AA465156	IMAGE:815040	1.76361	0.4591	0.260318	0.0127858
	NAV1	neuron navigator 1	Hs.6298	AA486089	IMAGE:840777	1.76344	0.548611	0.311103	0.0127858
	MGC:13379	HSPC244	Hs.26745	N36985	IMAGE:273625	1.76285	0.482502	0.273706	0.0127858
	THRAP5	thyroid hormone receptor associated protein 5	Hs.365207	AA431181	IMAGE:782146	1.76279	0.540465	0.306596	0.0127858
	AADAT	aminoadipate aminotransferase	Hs.211477	N54512	IMAGE:244896	1.76265	0.55428	0.314459	0.0127858
				H54285	IMAGE:203348	1.76241	0.464067	0.263314	0.0127858
	MRPL19	mitochondrial ribosomal protein L19	Hs.44024	AA788613	1240262	1.76223	0.437388	0.248202	0.0127858
	DICER1	Dicer1, Dcr-1 homolog (Drosophila)	Hs.87889	AA953139	IMAGE:1568423	1.76172	0.433632	0.246142	0.0127858
		LOC389309 (LOC389309), mRNA	Hs.147338	AI208334	IMAGE:1837159	1.76083	0.456105	0.259028	0.0127858
	HNRPH3	heterogeneous nuclear ribonucleoprotein H3 (2H9)	Hs.156481	R02068	IMAGE:124629	1.76073	0.498569	0.283161	0.0127858
	KIAA0648	KIAA0648 protein	Hs.31921	AA459555	IMAGE:814906	1.76068	0.492311	0.279614	0.0127858
		Transcribed sequence with strong similarity to protein ref:NP_062826.1 (H.sapiens) putative methyltransferase M6A [Homo sapiens]	Hs.525218	AI299074	IMAGE:1900282	1.76065	0.51922	0.294903	0.0127858
	FBL	fibrillarin	Hs.99853	AA663986	IMAGE:855755	1.76063	0.45571	0.258834	0.0127858
	FLJ14600	hypothetical protein FLJ14600	Hs.435724	AA158531	IMAGE:592410	1.76031	0.489557	0.278109	0.0127858
	RAB1A	RAB1A, member RAS oncogene family	Hs.227327	N69689	IMAGE:293715	1.75998	0.468571	0.266237	0.0127858
	CNIH	cornichon homolog (Drosophila)	Hs.294603	N72259	IMAGE:291348	1.75993	0.439284	0.249603	0.0127858
	PCNX	pecanex homolog (Drosophila)	Hs.55947	AA284182	IMAGE:323968	1.75973	0.487805	0.277205	0.0127858
	DEK	DEK oncogene (DNA binding)	Hs.110713	R25377	IMAGE:133136	1.75968	0.384978	0.218777	0.0127858
	TRIM33	tripartite motif-containing 33	Hs.293044	AA188647	IMAGE:626328	1.75939	0.41596	0.236422	0.0127858
	FLJ31265	hypothetical protein FLJ31265	Hs.282050	H80258	IMAGE:230380	1.75938	0.430957	0.244948	0.0127858
	HCN3	hyperpolarization activated cyclic nucleotide-gated potassium channel 3	Hs.284171	H77541	IMAGE:234522	1.75914	0.534956	0.3041	0.0127858
b	TUSC2	tumor suppressor candidate 2	Hs.8186	AA496146	IMAGE:757220	1.75873	0.439033	0.249631	0.0127858
				R58948	IMAGE:41123	1.7585	0.473347	0.269176	0.0127858
	MYCBP	c-myc binding protein	Hs.78221	AA889395	IMAGE:1468070	1.75822	0.450831	0.256413	0.0127858
	CLASP2	cytoplasmic linker associated protein 2	Hs.108614	AA434085	IMAGE:837894	1.75816	0.472831	0.268936	0.0127858
	BAT3	HLA-B associated transcript 3	Hs.440900	R39334	IMAGE:24392	1.75813	0.42779	0.243321	0.0127858
	CRSP6	cofactor required for Sp1 transcriptional activation, subunit 6, 77kDa	Hs.22630	N92735	IMAGE:306484	1.75802	0.498863	0.283764	0.0127858
	SCLY	selenocysteine lyase	Hs.512606	AA631098	IMAGE:1158384	1.75772	0.44431	0.252776	0.0127858
b	ICOSL	inducible T-cell co-stimulator ligand	Hs.14155	AA476211	IMAGE:771314	1.75767	0.537057	0.30555	0.0127858
	MGC10200	hypothetical protein MGC:10200	Hs.134726	AA121042	IMAGE:564981	1.75731	0.464775	0.264481	0.0127858
b	ING1	inhibitor of growth family, member 1	Hs.46700	N47308	IMAGE:280508	1.75642	0.500644	0.285037	0.0127858
a	PRIM2A	primase, polypeptide 2A, 58kDa	Hs.440603	AA434404	IMAGE:770880	1.75611	0.538032	0.306378	0.0127858
	CGI-04	CGI-04 protein	Hs.376743	AA056381	IMAGE:509457	1.75557	0.451254	0.257042	0.0127858
b	IL2RG	interleukin 2 receptor, gamma (severe combined immunodeficiency)	Hs.84	N54821	IMAGE:244355	1.75552	0.490014	0.279128	0.0127858
	CGI-48	CGI-48 protein	Hs.441503	AA458968	IMAGE:810864	1.75533	0.47908	0.272929	0.0127858
		CDNA clone IMAGE:5269587, partial cds	Hs.42547	AA704508	IMAGE:451092	1.75531	0.468105	0.26668	0.0127858
		CDNA clone MGC:20874 IMAGE:4547239, complete cds	Hs.121973	AA777755	IMAGE:448555	1.75508	0.416992	0.237591	0.0127858
	WFDC2	**WAP four-disulfide core domain 2	Hs.2719	AA451905	IMAGE:786677	1.75442	0.474285	0.270338	0.0127858
	C1orf19	chromosome 1 open reading frame 19	Hs.440663	AA179826	IMAGE:613173	1.75415	0.464305	0.264689	0.0127858
	HNRPC	heterogeneous nuclear ribonucleoprotein C (C1/C2)	Hs.476302	AA455111	IMAGE:809835	1.75384	0.467154	0.26636	0.0127858
	AUP1	ancient ubiquitous protein 1	Hs.411480	AA459427	IMAGE:814838	1.75369	0.433638	0.247271	0.0127858
	MGC41816	hypothetical protein MGC41816	Hs.440310	AA459362	IMAGE:814522	1.75358	0.467328	0.266499	0.0127858
					IMAGE:449510	1.7533	0.519953	0.296558	0.0127858
	VAPA	VAMP (vesicle-associated membrane protein)-associated protein A, 33kDa	Hs.165195	AA171992	IMAGE:594973	1.75321	0.504686	0.287864	0.0127858
a	LOC139886	hypothetical protein LOC139886	Hs.111496	AA598803	IMAGE:898097	1.75319	0.416928	0.237811	0.0127858
				AA918860	IMAGE:1534399	1.75312	0.454001	0.258968	0.0127858
	DKFZP434K1421	hypothetical protein DKFZp434K1421	Hs.374609	N55362	IMAGE:245885	1.75285	0.536659	0.306163	0.0127858
	NDUFAB1	NADH dehydrogenase (ubiquinone) 1, alpha/beta subcomplex, 1, 8kDa	Hs.5556	AA447569	IMAGE:782635	1.75283	0.44955	0.256471	0.0127858
	SEC10L1	SEC10-like 1 (S. cerevisiae)	Hs.365863	AA428308	IMAGE:773591	1.75236	0.525767	0.300034	0.0127858
				AA976922	IMAGE:1588389	1.75232	0.428331	0.244437	0.0127858
	MGC10715	**novel C2H2 type zinc finger protein	Hs.317169	AA443021	IMAGE:811781	1.7512	0.524594	0.299563	0.0127858
	C14orf100	chromosome 14 open reading frame 100	Hs.446850	H17648	IMAGE:50606	1.75068	0.46283	0.264371	0.0127858
	KDELR2	KDEL (Lys-Asp-Glu-Leu) endoplasmic reticulum protein retention receptor 2	Hs.446645	AA416664	IMAGE:731002	1.75067	0.427693	0.244302	0.0127858
				H22928	IMAGE:51921	1.75066	0.45953	0.262489	0.0127858
	COPB	coatomer protein complex, subunit beta	Hs.3059	AA598868	IMAGE:897971	1.75054	0.486649	0.278	0.0127858
	C6orf197	chromosome 6 open reading frame 197	Hs.26898	AA455390	IMAGE:812159	1.75024	0.457747	0.261534	0.0127858
	PAK2	p21 (CDKN1A)-activated kinase 2	Hs.284275	R32035	IMAGE:134439	1.75024	0.460866	0.263317	0.0127858
b	PRDM4	PR domain containing 4	Hs.21807	AA074438	IMAGE:525775	1.74998	0.467463	0.267125	0.0127858
a		Clone 25058 mRNA sequence	Hs.386236	R38894	IMAGE:25058	1.7495	0.440723	0.251914	0.0127858
		Transcribed sequence with weak similarity to protein ref:NP_060312.1 (H.sapiens) hypothetical protein FLJ20489 [Homo sapiens]	Hs.531268	AA042858	IMAGE:486459	1.74946	0.413128	0.236146	0.0127858
	BM-009	hypothetical protein BM-009	Hs.369973	AA173423	IMAGE:595213	1.74929	0.429921	0.245769	0.0127858
	DGKG	diacylglycerol kinase, gamma 90kDa	Hs.89462	H05774	IMAGE:43833	1.74922	0.523571	0.299317	0.0127858
	RAB28	RAB28, member RAS oncogene family	Hs.306899	AI218612	IMAGE:1753715	1.74871	0.448694	0.256586	0.0127858
	NUP153	nucleoporin 153kDa	Hs.146449	AA491402	IMAGE:825861	1.74853	0.446299	0.255242	0.0127858
		Hypothetical gene supported by BC036588 (LOC400657), mRNA	Hs.61508	AA433885	IMAGE:773640	1.74829	0.471232	0.269539	0.0127858
	FLJ11011	hypothetical protein FLJ11011	Hs.376816	AA453418	IMAGE:788201	1.74821	0.521111	0.298082	0.0127858
b	POLE3	polymerase (DNA directed), epsilon 3 (p17 subunit)	Hs.108112	N74911	IMAGE:295473	1.74816	0.44555	0.254869	0.0127858
	KIAA0063	KIAA0063 gene product	Hs.3094	T58135	IMAGE:79229	1.7478	0.47289	0.270562	0.0127858
	NOLA2	nucleolar protein family A, member 2 (H/ACA small nucleolar RNPs)	Hs.386392	AA485675	IMAGE:811097	1.7477	0.43114	0.24669	0.0127858
	HTR2A	5-hydroxytryptamine (serotonin) receptor 2A	Hs.424980	R55130	IMAGE:40580	1.74736	0.423511	0.242371	0.0127858
	EIF3S3	eukaryotic translation initiation factor 3, subunit 3 gamma, 40kDa	Hs.127149	AI017703	IMAGE:1636707	1.7471	0.430958	0.24667	0.0127858
		CDNA FLJ26856 fis, clone PRS08123	Hs.380803	R12808	IMAGE:25384	1.74661	0.508906	0.291367	0.0127858
	FLJ10707	hypothetical protein FLJ10707	Hs.405917	N68660	IMAGE:293191	1.74604	0.534685	0.306228	0.0127858
	GSPT2	G1 to S phase transition 2	Hs.59523	AA027160	IMAGE:366570	1.74587	0.478789	0.27424	0.0127858
	ELF2	E74-like factor 2 (ets domain transcription factor)	Hs.82143	AA447783	IMAGE:813827	1.74586	0.55092	0.315558	0.0127858
	FLJ10803	hypothetical protein FLJ10803	Hs.289007	R09724	IMAGE:127751	1.74571	0.406817	0.233039	0.0127858
				AA677640	IMAGE:897252	1.74563	0.419907	0.240548	0.0127858
				AA829061	IMAGE:1374442	1.7453	0.385305	0.220767	0.0127858
	RELN	reelin	Hs.431010	R19878	IMAGE:34888	1.74487	0.462391	0.265001	0.0127858
	ARPC3	actin related protein 2/3 complex, subunit 3, 21kDa	Hs.439511	H73276	IMAGE:232826	1.74465	0.435207	0.249453	0.0127858
	HSPC055	zinc-finger protein AY163807	Hs.371856	H73265	IMAGE:232658	1.7446	0.538207	0.308499	0.0127858
	ZNF212	zinc finger protein 212	Hs.108139	AA457155	IMAGE:810502	1.74442	0.474829	0.272198	0.0127858
				AA935909	IMAGE:1554673	1.7442	0.488281	0.279945	0.0127858
b	STRN3	striatin, calmodulin binding protein 3	Hs.183105	AA418821	IMAGE:767994	1.74409	0.512157	0.293653	0.0127858
	POLR2K	polymerase (RNA) II (DNA directed) polypeptide K, 7.0kDa	Hs.351475	AA455545	IMAGE:813410	1.74385	0.428019	0.245445	0.0127858
	ZNF169	zinc finger protein 169	Hs.387623	T84260	IMAGE:109888	1.74376	0.527014	0.302228	0.0127858
	FXR2	fragile X mental retardation, autosomal homolog 2	Hs.52788	R25403	IMAGE:133179	1.74375	0.420684	0.241252	0.0127858
	DKFZP586L0724	DKFZP586L0724 protein	Hs.26761	AA504201	IMAGE:825282	1.74365	0.424211	0.243289	0.0127858
	FLJ11336	hypothetical protein FLJ11336	Hs.22383	AA775801	IMAGE:878278	1.74364	0.483454	0.277267	0.0127858
	PTPRA	protein tyrosine phosphatase, receptor type, A	Hs.306676	AI084090	IMAGE:1750489	1.74331	0.429714	0.246494	0.0127858
	GTF2E2	general transcription factor IIE, polypeptide 2, beta 34kDa	Hs.77100	AA133565	IMAGE:586888	1.74322	0.431137	0.247323	0.0127858
	PSCD1	pleckstrin homology, Sec7 and coiled-coil domains 1(cytohesin 1)	Hs.1050	AA480859	IMAGE:814546	1.74321	0.524436	0.300845	0.0127858
	FLJ33814	hypothetical protein FLJ33814	Hs.406460	AA453804	IMAGE:813754	1.74305	0.473307	0.271539	0.0127858
	DNAPTP6	DNA polymerase-transactivated protein 6	Hs.230767	AA156796	IMAGE:502446	1.74295	0.427931	0.245521	0.0127858
	FLJ21613	corneal wound healing-related protein	Hs.325923	W99364	IMAGE:357940	1.74277	0.492889	0.282819	0.0127858
	CLIC3	chloride intracellular channel 3	Hs.64746	N91135	IMAGE:302996	1.74274	0.460483	0.264229	0.0127858
	PPP1CA	protein phosphatase 1, catalytic subunit, alpha isoform	Hs.183994	R91438	IMAGE:196102	1.74256	0.439416	0.252167	0.0127858
	FLJ10996	hypothetical protein FLJ10996	Hs.98324	AA420987	IMAGE:731250	1.74241	0.445998	0.255966	0.0127858
	TERE1	transitional epithelia response protein	Hs.443567	AA862446	IMAGE:1456128	1.74231	0.438884	0.251898	0.0127858
	FLJ11506	hypothetical protein FLJ11506	Hs.254642	R20230	IMAGE:32770	1.74225	0.464666	0.266704	0.0127858
	ARPC2	actin related protein 2/3 complex, subunit 2, 34kDa	Hs.83583	H25917	IMAGE:162208	1.74221	0.488121	0.280173	0.0127858
		Transcribed sequences	Hs.85451	AA181310	IMAGE:624369	1.74209	0.513309	0.294652	0.0127858
	POLR2J	polymerase (RNA) II (DNA directed) polypeptide J, 13.3kDa	Hs.489461	H73947	IMAGE:232789	1.74203	0.447564	0.256921	0.0127858
	STX6	syntaxin 6	Hs.157144	AA459657	IMAGE:795529	1.74202	0.466153	0.267593	0.0127858
	TRIM28	tripartite motif-containing 28	Hs.433612	AA663435	IMAGE:853562	1.74193	0.411183	0.23605	0.0127858
	FLJ20487	hypothetical protein FLJ20487	Hs.313247	AA279283	IMAGE:704117	1.7414	0.488031	0.280252	0.0127858
b	TBRG4	transforming growth factor beta regulator 4	Hs.231411	AA676387	IMAGE:882439	1.7414	0.517502	0.297176	0.0127858
	IL1RL1LG	**interleukin 1 receptor-like 1 ligand	Hs.446686	AA283999	IMAGE:700699	1.7411	0.478169	0.274637	0.0127858
		Transcribed sequences	Hs.121588	AI001996	IMAGE:1619452	1.74056	0.442945	0.254483	0.0127858
		CDNA FLJ26022 fis, clone PCD03106	Hs.434077	AA133166	IMAGE:490753	1.74044	0.414106	0.237932	0.0127858
a	FLJ13912	hypothetical protein FLJ13912	Hs.47125	W74133	IMAGE:346308	1.74008	0.457617	0.262986	0.0127858
	FLJ10326	mitochondrial isoleucine tRNA synthetase	Hs.262823	AA042812	IMAGE:486538	1.73987	0.400171	0.23	0.0127858
a	RNUT1	RNA, U transporter 1	Hs.21577	AA447799	IMAGE:813845	1.73969	0.476128	0.273685	0.0127858
	LOC124491	LOC124491	Hs.487510	N49836	IMAGE:282428	1.73944	0.466478	0.268177	0.0127858
	TRAPPC5	trafficking protein particle complex 5	Hs.432413	AA670353	IMAGE:878403	1.73938	0.405608	0.233191	0.0127858
	RPL10A	ribosomal protein L10a	Hs.448396	R01139	IMAGE:124824	1.73935	0.457951	0.263288	0.0127858
	PPM1A	protein phosphatase 1A (formerly 2C), magnesium-dependent, alpha isoform	Hs.130036	AI039281	IMAGE:1658135	1.73927	0.511197	0.293914	0.0127858
	HINT1	**histidine triad nucleotide binding protein 1	Hs.256697	AA076063	IMAGE:545189	1.73926	0.499815	0.287372	0.0127858
		Transcribed sequence with weak similarity to protein ref:NP_062553.1 (H.sapiens) hypothetical protein FLJ11267 [Homo sapiens]	Hs.139094	AA167564	IMAGE:609521	1.73901	0.479628	0.275805	0.0127858
	MOPT	protein containing single MORN motif in testis	Hs.99841	AA490734	IMAGE:824066	1.73887	0.421877	0.242615	0.0127858
	AKT2	v-akt murine thymoma viral oncogene homolog 2	Hs.326445	AA448167	IMAGE:782782	1.73883	0.448333	0.257835	0.0127858
				R22982	IMAGE:131365	1.73869	0.542958	0.31228	0.0127858
	STIP1	stress-induced-phosphoprotein 1 (Hsp70/Hsp90-organizing protein)	Hs.257827	AA487427	IMAGE:841334	1.73847	0.58249	0.33506	0.0127858
	ATP6V1A	ATPase, H+ transporting, lysosomal 70kDa, V1 subunit A	Hs.409131	N20036	IMAGE:263040	1.73845	0.505816	0.290958	0.0127858
	SNX12	sorting nexin 12	Hs.260750	AA629796	IMAGE:884540	1.73804	0.42785	0.246168	0.0127858
	MGC12909	hypothetical protein MGC12909	Hs.33862	W49490	IMAGE:325002	1.73754	0.481251	0.276972	0.0127858
	SPRED2	sprouty-related, EVH1 domain containing 2	Hs.173108	AA204873	IMAGE:646057	1.73749	0.420174	0.241829	0.0127858
	U2AF1	U2(RNU2) small nuclear RNA auxiliary factor 1	Hs.365116	W90505	IMAGE:418126	1.73736	0.4606	0.265115	0.0127858
				T77728	IMAGE:108378	1.73731	0.498755	0.287085	0.0127858
		Transcribed sequences	Hs.103864	AA147561	IMAGE:505454	1.73695	0.547238	0.315057	0.0127858
		Transcribed sequences	Hs.186810	AA699652	IMAGE:436455	1.73661	0.450885	0.259636	0.0127858
		**Transcribed sequence with strong similarity to protein pir:A55749 (H.sapiens) A55749 spliceosome-associated protein SAP 61 - human	Hs.502532	R17811	IMAGE:31866	1.73649	0.48026	0.27657	0.0127858
	PMS2L6	postmeiotic segregation increased 2-like 6	Hs.367667	AA459266	IMAGE:814465	1.73628	0.462178	0.266189	0.0127858
		Transcribed sequence with moderate similarity to protein ref:NP_115737.1 (H.sapiens) hypothetical protein MGC5469 [Homo sapiens]	Hs.509207	AA599058	IMAGE:950395	1.73597	0.485742	0.279811	0.0127858
	PDCL	phosducin-like	Hs.9302	H55762	IMAGE:203434	1.73572	0.504548	0.290686	0.0127858
		Transcribed sequence with strong similarity to protein sp:P42696 (H.sapiens) Y117_HUMAN Hypothetical RNA-binding protein KIAA0117	Hs.418070	AA447551	IMAGE:782618	1.7356	0.473895	0.273044	0.0127858
	VPS54	vacuolar protein sorting 54 (yeast)	Hs.48499	AA883160	IMAGE:1467108	1.73545	0.407855	0.235014	0.0127858
	AOF2	amine oxidase (flavin containing) domain 2	Hs.348515	H73679	IMAGE:214731	1.73535	0.424266	0.244485	0.0127858
	C9orf41	chromosome 9 open reading frame 41	Hs.257556	AA159730	IMAGE:593782	1.7353	0.414183	0.238681	0.0127858
	BTBD7	BTB (POZ) domain containing 7	Hs.379758	AI000138	IMAGE:1608101	1.73498	0.472637	0.272416	0.0127858
	FXYD3	FXYD domain containing ion transport regulator 3	Hs.301350	AA126009	IMAGE:511428	1.73483	0.429529	0.247591	0.0127858
	SKP1A	S-phase kinase-associated protein 1A (p19A)	Hs.171626	AA136533	IMAGE:490947	1.73455	0.44875	0.258713	0.0127858
				AA159994	IMAGE:592771	1.7345	0.527221	0.303961	0.0127858
	KIF21A	kinesin family member 21A	Hs.374201	AA872404	IMAGE:1472759	1.73448	0.488593	0.281694	0.0127858
	XPC	xeroderma pigmentosum, complementation group C	Hs.320	AA287323	IMAGE:701112	1.73423	0.46426	0.267703	0.0127858
	C9orf12	chromosome 9 open reading frame 12	Hs.16603	AA129973	IMAGE:503682	1.73419	0.598557	0.345151	0.0127858
	MRPL35	mitochondrial ribosomal protein L35	Hs.433439	W87916	IMAGE:417208	1.73385	0.468506	0.270212	0.0127858
		CDNA clone IMAGE:4814010, partial cds	Hs.423523	AA176819	IMAGE:611324	1.73382	0.5025	0.289822	0.0127858
	MGC2749	hypothetical protein MGC2749	Hs.369785	AA490850	IMAGE:823955	1.73339	0.467025	0.269429	0.0127858
	TXNDC5	thioredoxin domain containing 5	Hs.430169	AA147044	IMAGE:588561	1.73275	0.496514	0.286546	0.0127858
	GLUD1	glutamate dehydrogenase 1	Hs.355697	AA017175	IMAGE:361565	1.73262	0.483416	0.279009	0.0127858
	FLJ34497	hypothetical protein FLJ34497	Hs.442001	AA669516	IMAGE:853968	1.73254	0.403159	0.232698	0.0127858
	AP3S1	adaptor-related protein complex 3, sigma 1 subunit	Hs.406191	AA460727	IMAGE:796757	1.73249	0.460654	0.265892	0.0127858
	SFRS10	splicing factor, arginine/serine-rich 10 (transformer 2 homolog, Drosophila)	Hs.30035	AI583623	IMAGE:2246474	1.73239	0.440979	0.254549	0.0127858
	MRPL22	mitochondrial ribosomal protein L22	Hs.41007	AA147980	IMAGE:590398	1.73213	0.453558	0.26185	0.0127858
	COX6A1	cytochrome c oxidase subunit VIa polypeptide 1	Hs.180714	AA482243	IMAGE:840894	1.73209	0.440706	0.254436	0.0127858
b	PAWR	PRKC, apoptosis, WT1, regulator	Hs.406074	AA972337	IMAGE:1584536	1.73199	0.401095	0.23158	0.0127858
b	NME2	non-metastatic cells 2, protein (NM23B) expressed in	Hs.433416	AA496512	IMAGE:755750	1.73157	0.411618	0.237714	0.0127858
	FLJ20485	hypothetical protein FLJ20485	Hs.375641	AA434411	IMAGE:770898	1.73129	0.437536	0.252723	0.0127858
	CYFIP1	cytoplasmic FMR1 interacting protein 1	Hs.26704	AA598583	IMAGE:897840	1.73109	0.479762	0.277144	0.0127858
	HNRPA1	heterogeneous nuclear ribonucleoprotein A1	Hs.356721	AA126911	IMAGE:511586	1.73094	0.468808	0.27084	0.0127858
	PSMB7	**proteasome (prosome, macropain) subunit, beta type, 7	Hs.197071	T97170	IMAGE:121196	1.73084	0.4311	0.24907	0.0127858
	WBP11	WW domain binding protein 11	Hs.164526	AI041096	IMAGE:1641822	1.7304	0.407182	0.23531	0.0127858
				AI313031	IMAGE:2050917	1.73028	0.474562	0.274269	0.0127858
	DEK	DEK oncogene (DNA binding)	Hs.110713	H09636	IMAGE:46213	1.7298	0.408738	0.236292	0.0127858
	RPS28	**ribosomal protein S28	Hs.153177	AA018113	IMAGE:362588	1.72957	0.457169	0.264325	0.0127858
	NP	nucleoside phosphorylase	Hs.75514	AA430382	IMAGE:769890	1.7288	0.418959	0.242341	0.0127858
	BRMS1	breast cancer metastasis suppressor 1	Hs.100426	AA488443	IMAGE:843220	1.72864	0.508554	0.294192	0.0127858
	FTS	**fused toes homolog (mouse)	Hs.380897	AI261326	IMAGE:1869902	1.7286	0.484108	0.280058	0.0127858
				AA987218	IMAGE:1603301	1.72841	0.389917	0.225593	0.0127858
	MAP3K11	mitogen-activated protein kinase kinase kinase 11	Hs.432787	R80779	IMAGE:146868	1.7281	0.496521	0.287323	0.0127858
	NME1	non-metastatic cells 1, protein (NM23A) expressed in	Hs.118638	AA644092	IMAGE:845363	1.72795	0.407397	0.235769	0.0127858
a	FLJ10719	hypothetical protein FLJ10719	Hs.334828	AA188629	IMAGE:626206	1.72794	0.441617	0.255575	0.0127858
	FLJ10539	hypothetical protein FLJ10539	Hs.528650	AA010868	IMAGE:359641	1.72765	0.553665	0.320473	0.0127858
		Transcribed sequences	Hs.400549	AA013115	IMAGE:360085	1.72681	0.473133	0.273992	0.0127858
	HEMGN	hemogen	Hs.176626	AA431795	IMAGE:782545	1.7268	0.462001	0.267547	0.0127858
	C14orf11	chromosome 14 open reading frame 11	Hs.433269	AA449345	IMAGE:785732	1.72657	0.499906	0.289538	0.0127858
	CL25022	hypothetical protein CL25022	Hs.5324	AA872257	IMAGE:1472479	1.72656	0.427264	0.247465	0.0127858
	C14orf1	chromosome 14 open reading frame 1	Hs.15106	AA779947	IMAGE:461929	1.72644	0.42799	0.247903	0.0127858
	TRUB1	TruB pseudouridine (psi) synthase homolog 1 (E. coli)	Hs.21187	AA418614	IMAGE:767397	1.7262	0.425066	0.246243	0.0127858
		**Transcribed sequence with strong similarity to protein sp:O14925 (H.sapiens) IM23_HUMAN Mitochondrial import inner membrane translocase subunit TIM23	Hs.378031	T68317	IMAGE:83279	1.72618	0.451157	0.261362	0.0127858
	RAB9P40	Rab9 effector p40	Hs.19012	H84815	IMAGE:249606	1.72611	0.45417	0.263117	0.0127858
	SFTPC	surfactant, pulmonary-associated protein C	Hs.1074	AA487571	IMAGE:841669	1.7255	0.475212	0.275406	0.0127858
	FLJ11184	hypothetical protein FLJ11184	Hs.267446	AA678072	IMAGE:430628	1.72505	0.466902	0.27066	0.0127858
	SLC31A1	solute carrier family 31 (copper transporters), member 1	Hs.414471	AA190729	IMAGE:627251	1.7249	0.459508	0.266398	0.0127858
				AA969863	IMAGE:1579429	1.72466	0.40092	0.232463	0.0127858
	PIGC	phosphatidylinositol glycan, class C	Hs.386487	AA007699	IMAGE:429448	1.72437	0.474327	0.275073	0.0127858
	PSMA5	proteasome (prosome, macropain) subunit, alpha type, 5	Hs.76913	AA598815	IMAGE:897952	1.72397	0.46464	0.269517	0.0127858
	DOCK11	dedicator of cytokinesis 11	Hs.107513	AA490315	IMAGE:824447	1.72358	0.452268	0.2624	0.0127858
	SLC6A15	**solute carrier family 6 (neurotransmitter transporter), member 15	Hs.44424	H98756	IMAGE:261571	1.72346	0.502822	0.291752	0.0127858
	KIAA0218	KIAA0218 gene product	Hs.75863	H15567	IMAGE:49404	1.72344	0.473677	0.274843	0.0127858
	TRAF6	TNF receptor-associated factor 6	Hs.444172	AA143342	IMAGE:588550	1.72336	0.576096	0.334287	0.0127858
	PTD004	hypothetical protein PTD004	Hs.348282	AA608631	IMAGE:950768	1.72233	0.424739	0.246607	0.0127858
a	BARD1	BRCA1 associated RING domain 1	Hs.54089	AA558464	IMAGE:1015874	1.72188	0.409734	0.237958	0.0127858
	SMARCB1	SWI/SNF related, matrix associated, actin dependent regulator of chromatin, subfamily b, member 1	Hs.512700	T97942	IMAGE:121605	1.72186	0.421284	0.244668	0.0127858
	PHKB	phosphorylase kinase, beta	Hs.78060	AI050025	IMAGE:1699407	1.72162	0.439145	0.255077	0.0127858
	LIPE	lipase, hormone-sensitive	Hs.95351	H50238	IMAGE:179256	1.7215	0.467839	0.271762	0.0127858
	HSGT1	suppressor of S. cerevisiae gcr2	Hs.446373	AA701351	IMAGE:435488	1.72079	0.473876	0.275383	0.0127858
	RAB2	RAB2, member RAS oncogene family	Hs.78305	R28020	IMAGE:133972	1.72078	0.479559	0.278687	0.0127858
	ABCE1	ATP-binding cassette, sub-family E (OABP), member 1	Hs.12013	T70056	IMAGE:80946	1.72025	0.467946	0.272022	0.0127858
	QKI	quaking homolog, KH domain RNA binding (mouse)	Hs.153355	AA489386	IMAGE:843385	1.71998	0.41784	0.242933	0.0127858
		CDNA clone IMAGE:6702802, partial cds	Hs.353035	AA927818	IMAGE:1563685	1.71976	0.420474	0.244496	0.0127858
	PRKAG1	protein kinase, AMP-activated, gamma 1 non-catalytic subunit	Hs.3136	AA018675	IMAGE:362755	1.71957	0.491066	0.285576	0.0127858
	COPS5	COP9 constitutive photomorphogenic homolog subunit 5 (Arabidopsis)	Hs.446492	AA460599	IMAGE:795847	1.71937	0.431835	0.251159	0.0127858
	cig5	viperin	Hs.17518	T95113	IMAGE:120600	1.7193	0.519087	0.301917	0.0127858
		Clone IMAGE:5285814, mRNA	Hs.200022	AA400108	IMAGE:742707	1.71912	0.430767	0.250573	0.0127858
	FLJ11011	hypothetical protein FLJ11011	Hs.376816	AA620611	IMAGE:1048702	1.71897	0.455447	0.264953	0.0127858
				AA932668	IMAGE:1571882	1.71894	0.484389	0.281796	0.0127858
	SRR	serine racemase	Hs.27335	AA432108	IMAGE:784155	1.71878	0.416569	0.242363	0.0127858
	MBTPS1	membrane-bound transcription factor protease, site 1	Hs.75890	AA447393	IMAGE:784504	1.71875	0.470657	0.273838	0.0127858
	DC2	DC2 protein	Hs.103180	W72911	IMAGE:344977	1.71793	0.453741	0.26412	0.0127858
	MINA	MYC induced nuclear antigen	Hs.23294	AA464689	IMAGE:810220	1.71773	0.383001	0.222969	0.0127858
	BTN2A2	butyrophilin, subfamily 2, member A2	Hs.91813	H29295	IMAGE:49963	1.71763	0.429344	0.249964	0.0127858
				H10060	IMAGE:46630	1.71761	0.463987	0.270136	0.0127858
b	SET	SET translocation (myeloid leukemia-associated)	Hs.436687	AA205665	IMAGE:646801	1.71756	0.415416	0.241864	0.0127858
	C10orf69	chromosome 10 open reading frame 69	Hs.285818	N74700	IMAGE:298769	1.71718	0.461181	0.268568	0.0127858
	KIAA1285	KIAA1285 protein	Hs.145661	AA626717	IMAGE:745166	1.71709	0.455972	0.265549	0.0127858
	MASK	multiple ankyrin repeats, single KH-domain (MASK) homolog	Hs.528646	AA169412	IMAGE:594005	1.71689	0.418643	0.243838	0.0127858
	MRLC2	myosin regulatory light chain MRLC2	Hs.511744	AA487253	IMAGE:841498	1.71664	0.424339	0.247191	0.0127858
	PTDSS1	phosphatidylserine synthase 1	Hs.77329	AA039308	IMAGE:485165	1.71646	0.409466	0.238552	0.0127858
a	RAD21	RAD21 homolog (S. pombe)	Hs.81848	AA683102	IMAGE:970613	1.71639	0.406305	0.236721	0.0127858
	COX11	**COX11 homolog, cytochrome c oxidase assembly protein (yeast)	Hs.436988	AA152495	IMAGE:588453	1.71614	0.43079	0.251022	0.0127858
	HERC3	hect domain and RLD 3	Hs.35804	AA282253	IMAGE:704697	1.71607	0.465608	0.271323	0.0127858
		Transcribed sequence	Hs.520622	AA412523	IMAGE:730319	1.71589	0.533296	0.310798	0.0127858
	ALG1	asparagine-linked glycosylation 1 homolog (yeast, beta-1,4-mannosyltransferase)	Hs.406461	R95684	IMAGE:199337	1.71583	0.453221	0.264141	0.0127858
	AKAP1	A kinase (PRKA) anchor protein 1	Hs.78921	AA454947	IMAGE:814765	1.71569	0.459571	0.267864	0.0127858
	KIAA0930	KIAA0930 protein	Hs.454533	AA677504	IMAGE:897215	1.71567	0.504046	0.293789	0.0127858
		LOC401086 (LOC401086), mRNA	Hs.130082	AA528191	IMAGE:986542	1.71534	0.435274	0.253753	0.0127858
				AA973097	IMAGE:1579775	1.71517	0.433188	0.252563	0.0127858
	PSMD5	proteasome (prosome, macropain) 26S subunit, non-ATPase, 5	Hs.193725	AA112486	IMAGE:563403	1.71484	0.565178	0.32958	0.0127858
	MAP2K3	mitogen-activated protein kinase kinase 3	Hs.180533	AA829383	IMAGE:1358393	1.7148	0.425443	0.248101	0.0127858
b	USP8	ubiquitin specific protease 8	Hs.152818	AA399951	IMAGE:743154	1.71474	0.518533	0.302398	0.0127858
	CLK3	CDC-like kinase 3	Hs.511790	AA630459	IMAGE:854645	1.71472	0.521361	0.30405	0.0127858
	OAZ1	ornithine decarboxylase antizyme 1	Hs.446427	AI049668	IMAGE:1700438	1.71449	0.466695	0.272206	0.0127858
		Similar to similarity to monoubiquitin/carboxy-extension protein fusion (LOC149329), mRNA	Hs.447619	AA625632	IMAGE:877827	1.71391	0.454723	0.265314	0.0127858
a	HPS4	Hermansky-Pudlak syndrome 4	Hs.441481	N68512	IMAGE:294089	1.71387	0.464636	0.271104	0.0127858
	WAS	Wiskott-Aldrich syndrome (eczema-thrombocytopenia)	Hs.2157	H61193	IMAGE:236282	1.71373	0.434842	0.25374	0.0127858
	GOLGB1	golgi autoantigen, golgin subfamily b, macrogolgin (with transmembrane signal), 1	Hs.445083	AA485974	IMAGE:840524	1.71365	0.457851	0.267179	0.0127858
	C7orf11	chromosome 7 open reading frame 11	Hs.129159	AA455120	IMAGE:809860	1.71356	0.425147	0.248108	0.0127858
	TIRP	TRIF-related adaptor molecule	Hs.278391	R78569	IMAGE:144862	1.71333	0.48928	0.285572	0.0127858
	TBX2	T-box 2	Hs.168357	N99243	IMAGE:309161	1.71311	0.52486	0.306379	0.0127858
		**CDNA FLJ30090 fis, clone BNGH41000015	Hs.85564	AA187955	IMAGE:626037	1.7129	0.42989	0.250971	0.0127858
	DEDD	death effector domain containing	Hs.169681	AI670705	IMAGE:2316471	1.71283	0.484226	0.282705	0.0127858
	RNP24	coated vesicle membrane protein	Hs.75914	AI208335	IMAGE:1837161	1.71277	0.396948	0.231758	0.0127858
	LYAR	hypothetical protein FLJ20425	Hs.425427	AA063624	IMAGE:366009	1.71266	0.426361	0.248946	0.0127858
	AKAP10	A kinase (PRKA) anchor protein 10	Hs.372446	AA114830	IMAGE:489922	1.71194	0.444074	0.259398	0.0127858
	LOC92906	hypothetical protein BC008217	Hs.404336	AA079181	IMAGE:545423	1.71126	0.46471	0.271561	0.0127858
	IPO9	importin 9	Hs.445587	AA775865	IMAGE:878550	1.71094	0.385022	0.225035	0.0127858
a	TUBA1	**tubulin, alpha 1 (testis specific)	Hs.75318	R36063	IMAGE:38816	1.71064	0.413363	0.241643	0.0127858
	EXT2	**exostoses (multiple) 2	Hs.75334	N93247	IMAGE:308746	1.71003	0.513434	0.300249	0.0127858
	DKFZP564O1664	hypothetical protein DKFZp564O1664	Hs.6686	H13658	IMAGE:148096	1.7098	0.451401	0.264008	0.0127858
	DTNBP1	dystrobrevin binding protein 1	Hs.43481	AA620896	IMAGE:1055581	1.70975	0.4292	0.25103	0.0127858
	NDUFA10	**NADH dehydrogenase (ubiquinone) 1 alpha subcomplex, 10, 42kDa	Hs.198271	H67335	IMAGE:229666	1.70929	0.501589	0.293448	0.0127858
	KBTBD4	kelch repeat and BTB (POZ) domain containing 4	Hs.440695	AA045490	IMAGE:487284	1.70927	0.445428	0.260595	0.0127858
	TGS	TUDOR gene similar	Hs.120817	AA968991	IMAGE:1580626	1.70908	0.436987	0.255686	0.0127858
	UBQLN1	ubiquilin 1	Hs.9589	N69460	IMAGE:292882	1.70839	0.481333	0.281746	0.0127858
	ENSA	endosulfine alpha	Hs.511916	AA046043	IMAGE:488751	1.70838	0.457536	0.267819	0.0127858
	FLJ10036	hypothetical protein FLJ10036	Hs.21331	AA486194	IMAGE:842767	1.70836	0.409732	0.23984	0.0127858
	DDX19	DEAD (Asp-Glu-Ala-As) box polypeptide 19	Hs.289097	AI632597	IMAGE:2305319	1.70832	0.454472	0.266035	0.0127858
b	TPD52L2	tumor protein D52-like 2	Hs.154718	R06254	IMAGE:126221	1.70796	0.443647	0.259753	0.0127858
	NMT1	N-myristoyltransferase 1	Hs.346743	R78683	IMAGE:144992	1.70752	0.460946	0.269952	0.0127858
a	MORF4L2	mortality factor 4 like 2	Hs.411358	AA676604	IMAGE:882497	1.70698	0.404265	0.23683	0.0127858
	KPNA4	karyopherin alpha 4 (importin alpha 3)	Hs.288193	AA995784	IMAGE:1606790	1.70679	0.473157	0.277221	0.0127858
	NDUFAF1	NADH dehydrogenase (ubiquinone) 1 alpha subcomplex, assembly factor 1	Hs.106529	R17959	IMAGE:32376	1.70657	0.502151	0.294246	0.0127858
	ZF	HCF-binding transcription factor Zhangfei	Hs.321022	AA491314	IMAGE:825781	1.70642	0.467835	0.274161	0.0127858
	DKFZp434K1210	hypothetical protein DKFZp434K1210	Hs.32352	AA625924	IMAGE:744983	1.70636	0.421761	0.24717	0.0127858
		Transcribed sequences	Hs.370247	AI094222	IMAGE:1689492	1.70606	0.401554	0.235369	0.0127858
	PPP1CC	protein phosphatase 1, catalytic subunit, gamma isoform	Hs.79081	AA129930	IMAGE:501934	1.706	0.441223	0.25863	0.0127858
	SCYE1	small inducible cytokine subfamily E, member 1 (endothelial monocyte-activating)	Hs.105656	H05323	IMAGE:44443	1.70585	0.423408	0.248209	0.0127858
	ACAA1	acetyl-Coenzyme A acyltransferase 1 (peroxisomal 3-oxoacyl-Coenzyme A thiolase)	Hs.166160	AA905764	IMAGE:1504730	1.70555	0.504978	0.296079	0.0127858
	YWHAZ	tyrosine 3-monooxygenase/tryptophan 5-monooxygenase activation protein, zeta polypeptide	Hs.386834	H94670	IMAGE:243238	1.70547	0.420232	0.246402	0.0127858
	RPN1	ribophorin I	Hs.2280	R36132	IMAGE:137189	1.7047	0.425538	0.249627	0.0127858
	RB1CC1	RB1-inducible coiled-coil 1	Hs.151202	T39659	IMAGE:61008	1.70463	0.451461	0.264844	0.0127858
		Transcribed sequences	Hs.48419	AA435990	IMAGE:730746	1.70418	0.489084	0.286991	0.0127858
	TNFAIP3	tumor necrosis factor, alpha-induced protein 3	Hs.211600	AA053239	IMAGE:510136	1.70375	0.508132	0.298243	0.0127858
	SMT3H1	**SMT3 suppressor of mif two 3 homolog 1 (yeast)	Hs.85119	AA862529	IMAGE:1457023	1.70374	0.391886	0.230015	0.0127858
	COPS4	COP9 constitutive photomorphogenic homolog subunit 4 (Arabidopsis)	Hs.6671	AA490731	IMAGE:824061	1.7037	0.434624	0.255105	0.0127858
	PHYHD1	phytanoyl-CoA dioxygenase domain containing 1	Hs.326391	AA995181	IMAGE:1635059	1.70328	0.492636	0.289228	0.0127858
	DKFZp313N0621	hypothetical protein DKFZp313N0621	Hs.55131	AA465720	IMAGE:814983	1.70282	0.5349	0.314126	0.0127858
	MONDOA	Mlx interactor	Hs.528339	AA282937	IMAGE:713238	1.70267	0.484817	0.28474	0.0127858
	HBP1	HMG-box transcription factor 1	Hs.437606	AA709142	IMAGE:384999	1.70266	0.426363	0.25041	0.0127858
	HOXC6	homeo box C6	Hs.820	N80567	IMAGE:300866	1.70225	0.465529	0.273479	0.0127858
	DKFZp761B128	hypothetical protein DKFZp761B128	Hs.61976	AA487933	IMAGE:840530	1.70218	0.470654	0.2765	0.0127858
		Transcribed sequences	Hs.190364	H65672	IMAGE:210881	1.70164	0.53564	0.314778	0.0127858
	SEC13L1	SEC13-like 1 (S. cerevisiae)	Hs.227949	AA682381	IMAGE:461749	1.70162	0.408296	0.239945	0.0127858
	BG1	lipidosin	Hs.277543	T95668	IMAGE:120701	1.70144	0.512975	0.301494	0.0127858
	PCTAIRE2BP	tudor repeat associator with PCTAIRE 2	Hs.416543	T52693	IMAGE:67229	1.70122	0.46134	0.271183	0.0127858
	TA-WDRP	T-cell activation WD repeat protein	Hs.175596	R24200	IMAGE:131519	1.70109	0.406917	0.239209	0.0127858
	ARIH1	ariadne homolog, ubiquitin-conjugating enzyme E2 binding protein, 1 (Drosophila)	Hs.181461	AA188416	IMAGE:626300	1.70104	0.484081	0.284579	0.0127858
		Transcribed sequences	Hs.163426	T49460	IMAGE:67523	1.70104	0.484627	0.2849	0.0127858
	NUP88	nucleoporin 88kDa	Hs.172108	AA485982	IMAGE:843070	1.7007	0.439914	0.258666	0.0127858
	PPP2R5A	protein phosphatase 2, regulatory subunit B (B56), alpha isoform	Hs.155079	R59164	IMAGE:41356	1.70053	0.447839	0.263353	0.0127858
	RNF138	ring finger protein 138	Hs.180403	AA451982	IMAGE:786625	1.70032	0.413328	0.243089	0.0127858
	PDHX	pyruvate dehydrogenase complex, component X	Hs.329817	N48320	IMAGE:279665	1.70016	0.454462	0.267306	0.0127858
	KLK3	**kallikrein 3, (prostate specific antigen)	Hs.171995	AA524970	IMAGE:954341	1.69987	0.49423	0.290746	0.0127858
	SNRPB2	small nuclear ribonucleoprotein polypeptide B''	Hs.280378	H00285	IMAGE:149537	1.69978	0.443216	0.26075	0.0127858
				AA992580	IMAGE:1624748	1.6996	0.408414	0.2403	0.0127858
	MSF	MLL septin-like fusion	Hs.288094	AA829576	IMAGE:1384319	1.69897	0.409655	0.241119	0.0127858
	RAC3	ras-related C3 botulinum toxin substrate 3 (rho family, small GTP binding protein Rac3)	Hs.45002	N51095	IMAGE:281978	1.6989	0.555705	0.327097	0.0127858
	FAM11B	family with sequence similarity 11, member B	Hs.376722	R11616	IMAGE:130027	1.69878	0.453919	0.267203	0.0127858
	C20orf147	chromosome 20 open reading frame 147	Hs.143137	AI348549	IMAGE:1909526	1.69859	0.40752	0.239916	0.0127858
	H2AFZ	H2A histone family, member Z	Hs.119192	AI668800	IMAGE:2315147	1.6985	0.399269	0.235071	0.0127858
	KIAA0082	KIAA0082	Hs.202331	AA504460	IMAGE:825293	1.69846	0.48432	0.285153	0.0127858
	TTC4	tetratricopeptide repeat domain 4	Hs.412482	AI291437	IMAGE:1894412	1.69834	0.403552	0.237616	0.0127858
	COX15	COX15 homolog, cytochrome c oxidase assembly protein (yeast)	Hs.226581	AA455163	IMAGE:813304	1.69821	0.495855	0.291986	0.0127858
	STK3	serine/threonine kinase 3 (STE20 homolog, yeast)	Hs.166684	AA464529	IMAGE:810506	1.69816	0.426278	0.251024	0.0127858
	MIRAB13	molecule interacting with Rab13	Hs.8535	AA486203	IMAGE:842794	1.698	0.483487	0.284738	0.0127858
	FLJ39616	apoptosis-related protein PNAS-1	Hs.333120	AA521316	IMAGE:827197	1.69777	0.462475	0.272401	0.0127858
	DAAM1	dishevelled associated activator of morphogenesis 1	Hs.356537	AA487243	IMAGE:841475	1.69729	0.491619	0.289649	0.0127858
	WRNIP1	Werner helicase interacting protein 1	Hs.236828	AA188768	IMAGE:626364	1.69702	0.395517	0.233065	0.0127858
	PABPC4	poly(A) binding protein, cytoplasmic 4 (inducible form)	Hs.169900	H18434	IMAGE:50987	1.69693	0.397444	0.234213	0.0127858
a	G3BP	Ras-GTPase-activating protein SH3-domain-binding protein	Hs.48549	AA598628	IMAGE:898235	1.69615	0.483269	0.284922	0.0127858
	FIBP	fibroblast growth factor (acidic) intracellular binding protein	Hs.7768	AA489891	IMAGE:839888	1.69593	0.445166	0.262491	0.0127858
	RAD50	RAD50 homolog (S. cerevisiae)	Hs.41587	H99196	IMAGE:261828	1.69577	0.578864	0.341357	0.0127858
				H75760	IMAGE:233199	1.69568	0.489501	0.288676	0.0127858
	MPHOSPH10	M-phase phosphoprotein 10 (U3 small nucleolar ribonucleoprotein)	Hs.201676	AA504113	IMAGE:825214	1.69514	0.488399	0.288117	0.0127858
	DNMT1	DNA (cytosine-5-)-methyltransferase 1	Hs.202672	N34857	IMAGE:276547	1.69452	0.482667	0.28484	0.0127858
	NUMB	numb homolog (Drosophila)	Hs.445301	AA486828	IMAGE:841263	1.69448	0.45024	0.265709	0.0127858
	PPIC	peptidylprolyl isomerase C (cyclophilin C)	Hs.110364	AA676404	IMAGE:882459	1.69408	0.460885	0.272055	0.0127858
	ZNF161	zinc finger protein 161	Hs.414455	T63988	IMAGE:79782	1.69387	0.496116	0.29289	0.0127858
	EIF3S5	**eukaryotic translation initiation factor 3, subunit 5 epsilon, 47kDa	Hs.381255	AA156135	IMAGE:588681	1.69377	0.412632	0.243618	0.0127858
	MMP17	matrix metalloproteinase 17 (membrane-inserted)	Hs.159581	R17506	IMAGE:30850	1.69374	0.476726	0.281463	0.0127858
	ZNF436	zinc finger protein 436	Hs.293798	R92852	IMAGE:196824	1.69365	0.432038	0.255093	0.0127858
	FLJ20445	hypothetical protein FLJ20445	Hs.343748	H02929	IMAGE:151755	1.69362	0.407713	0.240735	0.0127858
	PNPT1	polyribonucleotide nucleotidyltransferase 1	Hs.392004	N62372	IMAGE:290560	1.69333	0.402451	0.237668	0.0127858
a	LTBP3	latent transforming growth factor beta binding protein 3	Hs.289019	R60197	IMAGE:42831	1.69331	0.44037	0.260065	0.0127858
	PTK2	PTK2 protein tyrosine kinase 2	Hs.434281	AA291486	IMAGE:724892	1.69331	0.437133	0.258154	0.0127858
	FLJ14753	hypothetical protein FLJ14753	Hs.13453	AA481152	IMAGE:815183	1.6932	0.428694	0.253185	0.0127858
		LOC399945 (LOC399945), mRNA	Hs.72308	AA159356	IMAGE:593026	1.6931	0.529715	0.312867	0.0127858
a	PAK1IP1	PAK1 interacting protein 1	Hs.310231	AA431909	IMAGE:784016	1.69309	0.432551	0.25548	0.0127858
	FLJ32065	**hypothetical protein FLJ32065	Hs.396447	AA448962	IMAGE:785766	1.69307	0.401586	0.237195	0.0127858
	KIAA1813	KIAA1813 protein	Hs.25298	AA456143	IMAGE:796367	1.69287	0.486759	0.287535	0.0127858
		MRNA; cDNA DKFZp761P1315 (from clone DKFZp761P1315)	Hs.130463	AI015065	IMAGE:1640854	1.69278	0.44425	0.262438	0.0127858
	ASNA1	arsA arsenite transporter, ATP-binding, homolog 1 (bacterial)	Hs.165439	AA504809	IMAGE:825677	1.69261	0.466706	0.275732	0.0127858
	BRMS1L	breast cancer metastasis-suppressor 1-like	Hs.181035	AA460824	IMAGE:796260	1.69253	0.44716	0.264196	0.0127858
	GOT2	glutamic-oxaloacetic transaminase 2, mitochondrial (aspartate aminotransferase 2)	Hs.314658	AA487521	IMAGE:841370	1.69247	0.416942	0.246351	0.0127858
	HSPC111	hypothetical protein HSPC111	Hs.529475	AA504814	IMAGE:825695	1.69242	0.411614	0.24321	0.0127858
	CHD6	chromodomain helicase DNA binding protein 6	Hs.45207	AI359120	IMAGE:2012610	1.69231	0.424265	0.250702	0.0127858
	SF3B3	**splicing factor 3b, subunit 3, 130kDa	Hs.195614	AI820571	IMAGE:118504	1.69225	0.410132	0.242359	0.0127858
	MRPL46	mitochondrial ribosomal protein L46	Hs.424264	AA446865	IMAGE:784214	1.69202	0.451422	0.266794	0.0127858
b	CCT4	chaperonin containing TCP1, subunit 4 (delta)	Hs.374334	AA598637	IMAGE:897880	1.69182	0.395721	0.233903	0.0127858
	CGI-07	CGI-07 protein	Hs.492805	AA489210	IMAGE:825031	1.69174	0.407787	0.241046	0.0127858
	DUSP12	dual specificity phosphatase 12	Hs.416216	AA485951	IMAGE:843328	1.69151	0.4432	0.262015	0.0127858
	C12orf10	chromosome 12 open reading frame 10	Hs.400801	AA401345	IMAGE:742565	1.69131	0.413208	0.244312	0.0127858
	TP53BP1	tumor protein p53 binding protein, 1	Hs.440968	AA521389	IMAGE:827013	1.69109	0.508898	0.300929	0.0127858
				R41965	IMAGE:31837	1.69097	0.413846	0.244739	0.0127858
				W96216	IMAGE:358599	1.6906	0.509009	0.301081	0.0127858
	LNX	ligand of numb-protein X	Hs.66295	AA865202	IMAGE:1459105	1.69054	0.455837	0.269639	0.0127858
	PTPN11	protein tyrosine phosphatase, non-receptor type 11 (Noonan syndrome 1)	Hs.83572	AA455225	IMAGE:814776	1.69044	0.465218	0.275205	0.0127858
	DRPLA	dentatorubral-pallidoluysian atrophy (atrophin-1)	Hs.169488	H08642	IMAGE:45291	1.69038	0.510879	0.302228	0.0127858
	RNF34	ring finger protein 34	Hs.292804	AA504507	IMAGE:825372	1.69031	0.473941	0.280387	0.0127858
				AA443634	IMAGE:771295	1.6902	0.400181	0.236766	0.0127858
	FLJ20758	FLJ20758 protein	Hs.323489	AA045257	IMAGE:376652	1.69013	0.478684	0.283224	0.0127858
	EIF3S5	eukaryotic translation initiation factor 3, subunit 5 epsilon, 47kDa	Hs.381255	AI650470	IMAGE:2303538	1.68972	0.49053	0.290303	0.0127858
	MGC4189	hypothetical protein MGC4189	Hs.355584	T85967	IMAGE:112804	1.68967	0.450265	0.266481	0.0127858
		**Transcribed sequences	Hs.191117	T66794	IMAGE:66316	1.6896	0.480402	0.284329	0.0127858
	TIM14	homolog of yeast TIM14	Hs.389826	N35341	IMAGE:272018	1.68935	0.442673	0.262037	0.0127858
				AI362952	IMAGE:2019015	1.68915	0.438477	0.259584	0.0127858
b	CCNC	cyclin C	Hs.435450	AA451686	IMAGE:789318	1.68888	0.425609	0.252006	0.0127858
	FLJ11305	hypothetical protein FLJ11305	Hs.7049	N94612	IMAGE:309803	1.68812	0.472292	0.279774	0.0127858
a	ch-TOG	KIAA0097 gene product	Hs.201253	AA598942	IMAGE:898032	1.68747	0.499653	0.296096	0.0127858
	TRIT1	tRNA isopentenyltransferase 1	Hs.356554	AA204763	IMAGE:648047	1.68737	0.448279	0.265667	0.0127858
	SDHD	**succinate dehydrogenase complex, subunit D, integral membrane protein	Hs.356270	AA035383	IMAGE:471598	1.68727	0.430924	0.255398	0.0127858
	FKBPL	FK506 binding protein like	Hs.99134	AA447685	IMAGE:813616	1.68711	0.460213	0.272782	0.0127858
	C6orf72	chromosome 6 open reading frame 72	Hs.438872	AA903253	IMAGE:1517288	1.68708	0.473617	0.280731	0.0127858
	GPD1	glycerol-3-phosphate dehydrogenase 1 (soluble)	Hs.350554	AA192547	IMAGE:628418	1.68706	0.48205	0.285734	0.0127858
	FBXL12	F-box and leucine-rich repeat protein 12	Hs.12439	R32875	IMAGE:135561	1.6867	0.488978	0.289902	0.0127858
	KTN1	kinectin 1 (kinesin receptor)	Hs.368212	AA878527	IMAGE:1492624	1.68652	0.412299	0.244467	0.0127858
b	LIG4	ligase IV, DNA, ATP-dependent	Hs.166091	R54358	IMAGE:39274	1.68607	0.467786	0.277442	0.0127858
	MGC33190	hypothetical protein MGC33190	Hs.211068	AA970536	IMAGE:1573779	1.68597	0.437248	0.259345	0.0127858
	MITF	microphthalmia-associated transcription factor	Hs.166017	N67822	IMAGE:291623	1.68593	0.464416	0.275465	0.0127858
	SRP72	signal recognition particle 72kDa	Hs.237825	W96519	IMAGE:358713	1.68593	0.407208	0.241533	0.0127858
	XAB1	XPA binding protein 1	Hs.18259	AA181995	IMAGE:624785	1.68591	0.419846	0.249032	0.0127858
	SF3B5	splicing factor 3b, subunit 5, 10kDa	Hs.110695	R78514	IMAGE:144926	1.68591	0.427892	0.253805	0.0127858
		Transcribed sequence with weak similarity to protein ref:NP_542409.1 (H.sapiens) NEDD8-conjugating enzyme [Homo sapiens]	Hs.446257	N94536	IMAGE:309685	1.68578	0.468618	0.277982	0.0127858
	EIF3S1	eukaryotic translation initiation factor 3, subunit 1 alpha, 35kDa	Hs.173987	T46878	IMAGE:78841	1.68577	0.425901	0.252644	0.0127858
				AI346617	IMAGE:1926075	1.68527	0.41529	0.246423	0.0127858
	PSMB6	proteasome (prosome, macropain) subunit, beta type, 6	Hs.77060	AA070618	IMAGE:529861	1.6852	0.435845	0.258632	0.0127858
		**CDNA FLJ42020 fis, clone SPLEN2034252, weakly similar to Homo sapiens hypoxia-inducible protein 2	Hs.442946	AA428335	IMAGE:769657	1.68504	0.40891	0.24267	0.0127858
	MTVR1	Mouse Mammary Turmor Virus Receptor homolog 1	Hs.25723	AA455580	IMAGE:813499	1.6849	0.420924	0.249821	0.0127858
				T47541	IMAGE:71211	1.68472	0.484707	0.287709	0.0127858
		Transcribed sequence with weak similarity to protein sp:P39194 (H.sapiens) ALU7_HUMAN Alu subfamily SQ sequence contamination warning entry	Hs.128330	AA973834	IMAGE:1586060	1.68469	0.450406	0.267353	0.0127858
	NIT1	nitrilase 1	Hs.146406	R06583	IMAGE:126419	1.68451	0.476349	0.282783	0.0127858
	LOC51249	hypothetical protein LOC51249	Hs.184456	AA455040	IMAGE:812240	1.68443	0.476525	0.282899	0.0127858
	SHFM1	**split hand/foot malformation (ectrodactyly) type 1	Hs.333495	R38516	IMAGE:22747	1.68417	0.402618	0.239061	0.0127858
	MRPL35	mitochondrial ribosomal protein L35	Hs.433439	AA120767	IMAGE:490147	1.68403	0.420822	0.249889	0.0127858
	PNAS-4	CGI-146 protein	Hs.211473	AA485439	IMAGE:811058	1.68354	0.381106	0.226372	0.0127858
	SCO1	SCO cytochrome oxidase deficient homolog 1 (yeast)	Hs.14511	AA205413	IMAGE:646657	1.68343	0.394438	0.234306	0.0127858
	SNRPE	small nuclear ribonucleoprotein polypeptide E	Hs.334612	AA678021	IMAGE:431803	1.68322	0.398489	0.236742	0.0127858
	RCOR	REST corepressor	Hs.405373	AA456869	IMAGE:815503	1.6824	0.431359	0.256395	0.0127858
	EPS8L1	EPS8-like 1	Hs.438862	H13944	IMAGE:148149	1.68229	0.474575	0.282101	0.0127858
				AA916784	IMAGE:1556267	1.68219	0.421701	0.250686	0.0127858
	SDHA	succinate dehydrogenase complex, subunit A, flavoprotein (Fp)	Hs.440475	T70043	IMAGE:80915	1.68201	0.447804	0.266232	0.0127858
	DDX47	DEAD (Asp-Glu-Ala-Asp) box polypeptide 47	Hs.284288	AA169151	IMAGE:609929	1.68177	0.406501	0.24171	0.0127858
a	HRB	HIV-1 Rev binding protein	Hs.528387	AA485958	IMAGE:843319	1.68117	0.451796	0.268739	0.0127858
	KIAA1259	hypothetical protein KIAA1259	Hs.409362	R01451	IMAGE:123815	1.68111	0.440781	0.262196	0.0127858
	SAP130	mSin3A-associated protein 130	Hs.133523	T59421	IMAGE:75884	1.68085	0.560259	0.333319	0.0127858
	HT014	HT014	Hs.31819	AA775431	IMAGE:878152	1.6805	0.422385	0.251345	0.0127858
				AA598615	IMAGE:898228	1.67994	0.466637	0.27777	0.0127858
	HOXD1	homeo box D1	Hs.83465	W68536	IMAGE:342593	1.67958	0.447387	0.266369	0.0127858
				R87777	IMAGE:180902	1.67946	0.449589	0.267699	0.0127858
	RNP24	coated vesicle membrane protein	Hs.75914	AA533653	IMAGE:998080	1.67936	0.408095	0.243006	0.0127858
				AA280514	IMAGE:712641	1.67929	0.434541	0.258765	0.0127858
	MBD2	methyl-CpG binding domain protein 2	Hs.25674	AA428341	IMAGE:769673	1.67925	0.466204	0.277626	0.0127858
b	ORC5L	origin recognition complex, subunit 5-like (yeast)	Hs.153138	AA976714	IMAGE:1585549	1.67923	0.412586	0.2457	0.0127858
	SMG1	PI-3-kinase-related kinase SMG-1	Hs.212761	N52591	IMAGE:283878	1.67901	0.472954	0.281687	0.0127858
	ZNF133	zinc finger protein 133 (clone pHZ-13)	Hs.78434	H17047	IMAGE:50794	1.67818	0.543063	0.323603	0.0127858
		Similar to RIKEN cDNA C730027E14 (LOC388323), mRNA	Hs.131035	AI016025	IMAGE:1636162	1.67764	0.507847	0.302715	0.0127858
	ALS2CR12	**amyotrophic lateral sclerosis 2 (juvenile) chromosome region, candidate 12	Hs.107944	AA451790	IMAGE:795250	1.6773	0.42469	0.253199	0.0127858
	HINT2	histidine triad nucleotide binding protein 2	Hs.70573	AA677077	IMAGE:454175	1.67716	0.457451	0.272754	0.0127858
	H2AFJ	**H2A histone family, member J	Hs.36727	AA399245	IMAGE:726439	1.67689	0.45281	0.270031	0.0127858
b	DUT	dUTP pyrophosphatase	Hs.367676	AA433910	IMAGE:773678	1.67621	0.436707	0.260532	0.0127858
				AI040201	IMAGE:1659023	1.6762	0.412412	0.246039	0.0127858
				AA906040	IMAGE:1505559	1.6762	0.423272	0.252519	0.0127858
		Transcribed sequences	Hs.102520	N59451	IMAGE:284586	1.67613	0.470993	0.281	0.0127858
	RNU3IP2	RNA, U3 small nucleolar interacting protein 2	Hs.153768	AA465355	IMAGE:814086	1.67583	0.452732	0.270155	0.0127858
	ADPRT	ADP-ribosyltransferase (NAD+; poly (ADP-ribose) polymerase)	Hs.177766	H09923	IMAGE:46248	1.67582	0.398001	0.237496	0.0127858
	TAF1A	TATA box binding protein (TBP)-associated factor, RNA polymerase I, A, 48kDa	Hs.153088	AI493402	IMAGE:2115602	1.67581	0.403551	0.240809	0.0127858
		Transcribed sequence with strong similarity to protein pir:A57377 (H.sapiens) A57377 transcription factor NFATx - human	Hs.513684	R38306	IMAGE:137457	1.67571	0.463312	0.276486	0.0127858
a	PRO2000	PRO2000 protein	Hs.298646	N47113	IMAGE:280375	1.67537	0.344643	0.205712	0.0127858
		Transcribed sequences	Hs.530803	R76408	IMAGE:143919	1.67535	0.429416	0.256314	0.0127858
				AA133155	IMAGE:490729	1.67524	0.418032	0.249535	0.0127858
	KIAA0540	KIAA0540 protein	Hs.437043	AA927544	IMAGE:1552618	1.67521	0.457	0.272801	0.0127858
	PSMD14	proteasome (prosome, macropain) 26S subunit, non-ATPase, 14	Hs.178761	N67573	IMAGE:285686	1.67519	0.438287	0.261635	0.0127858
	ZBTB9	zinc finger and BTB domain containing 9	Hs.380417	AA777448	IMAGE:448310	1.67502	0.41496	0.247735	0.0127858
	AP3S1	adaptor-related protein complex 3, sigma 1 subunit	Hs.406191	AA996044	IMAGE:1607112	1.67495	0.423938	0.253105	0.0127858
	AKAP8L	A kinase (PRKA) anchor protein 8-like	Hs.96200	AA678308	IMAGE:430931	1.67421	0.483859	0.289007	0.0127858
	BLZF1	basic leucine zipper nuclear factor 1 (JEM-1)	Hs.444697	AA169606	IMAGE:594266	1.67381	0.4471	0.267114	0.0127858
	KIAA1111	KIAA1111 protein	Hs.133352	AA464036	IMAGE:810621	1.67374	0.527017	0.314873	0.0127858
	FLJ33915	hypothetical protein FLJ33915	Hs.122115	AA626324	IMAGE:745569	1.67366	0.423918	0.253288	0.0127858
b	PRDX1	peroxiredoxin 1	Hs.180909	AA775803	IMAGE:878259	1.67344	0.399487	0.238722	0.0127858
	BAZ2A	bromodomain adjacent to zinc finger domain, 2A	Hs.150707	W88615	IMAGE:417509	1.67337	0.472197	0.282182	0.0127858
	DBR1	**debranching enzyme homolog 1 (S. cerevisiae)	Hs.118194	R66803	IMAGE:140267	1.67335	0.393413	0.235105	0.0127858
	KIAA1407	KIAA1407 protein	Hs.221642	T97292	IMAGE:121475	1.6733	0.478962	0.286239	0.0127858
a	TMPO	thymopoietin	Hs.11355	T63980	IMAGE:79761	1.67319	0.403653	0.241247	0.0127858
b	CUL5	cullin 5	Hs.440320	AA857851	IMAGE:1475120	1.67313	0.430053	0.257035	0.0127858
	FLJ25067	hypothetical protein FLJ25067	Hs.420083	H55768	IMAGE:203437	1.67295	0.399059	0.238537	0.0127858
	TUBA1	tubulin, alpha 1 (testis specific)	Hs.75318	AA180742	IMAGE:612274	1.67235	0.415415	0.248403	0.0127858
a	USP1	ubiquitin specific protease 1	Hs.35086	AA099033	IMAGE:489595	1.67232	0.381854	0.228338	0.0127858
	DNAJC8	DnaJ (Hsp40) homolog, subfamily C, member 8	Hs.433540	W37375	IMAGE:322067	1.6721	0.516246	0.308741	0.0127858
	FLJ11383	hypothetical protein FLJ11383	Hs.436455	AA505117	IMAGE:825785	1.67181	0.501291	0.29985	0.0127858
a				R92512	IMAGE:196475	1.671	0.467001	0.279475	0.0127858
	ALEX2	armadillo repeat protein ALEX2	Hs.48924	AA114250	IMAGE:564158	1.67099	0.420744	0.251793	0.0127858
b	PTMA	**prothymosin, alpha (gene sequence 28)	Hs.459927	AA442991	IMAGE:809603	1.67092	0.404231	0.241921	0.0127858
	DAP3	death associated protein 3	Hs.270920	AA488173	IMAGE:877627	1.67088	0.399742	0.23924	0.0127858
	PML	promyelocytic leukemia	Hs.89633	AA291742	IMAGE:725285	1.67072	0.451312	0.270131	0.0127858
	DREV1	DORA reverse strand protein 1	Hs.279583	AA460719	IMAGE:796754	1.67065	0.425795	0.254868	0.0127858
a	FANCG	Fanconi anemia, complementation group G	Hs.434873	AA427484	IMAGE:770424	1.67064	0.445011	0.266371	0.0127858
		Transcribed sequences	Hs.433460	AI054317	IMAGE:1862529	1.67058	0.445684	0.266784	0.0127858
	TRIM37	tripartite motif-containing 37	Hs.8164	AA875957	IMAGE:1492268	1.67024	0.428662	0.256646	0.0127858
	SET07p	PR/SET domain containing protein 07 pseudogene	Hs.287493	AA418593	IMAGE:767388	1.6702	0.462172	0.276716	0.0127858
	FLJ10902	hypothetical protein FLJ10902	Hs.444246	AA677784	IMAGE:431709	1.67016	0.459212	0.274951	0.0127858
	RABIF	RAB interacting factor	Hs.90875	AA012882	IMAGE:360168	1.66997	0.536454	0.321237	0.0127858
	RGS12	regulator of G-protein signalling 12	Hs.434933	W67133	IMAGE:343073	1.66982	0.526427	0.31526	0.0127858
	CPSF5	cleavage and polyadenylation specific factor 5, 25 kDa	Hs.446393	R02107	IMAGE:124331	1.66975	0.398824	0.238853	0.0127858
	PSMC2	proteasome (prosome, macropain) 26S subunit, ATPase, 2	Hs.61153	AA758429	IMAGE:396272	1.66973	0.452266	0.270861	0.0127858
	CDCA4	cell division cycle associated 4	Hs.34045	AA465342	IMAGE:814072	1.66955	0.454919	0.272479	0.0127858
	CGI-77	CGI-77 protein	Hs.30532	H44448	IMAGE:183771	1.6695	0.405101	0.242648	0.0127858
b	IGF1R	insulin-like growth factor 1 receptor	Hs.239176	H00849	IMAGE:150361	1.66947	0.460466	0.275815	0.0127858
				T61246	IMAGE:77882	1.66906	0.465303	0.278781	0.0127858
	AOX1	aldehyde oxidase 1	Hs.406238	AI343711	IMAGE:1917741	1.66899	0.411016	0.246267	0.0127858
		**CDNA clone IMAGE:5261836, partial cds	Hs.381077	AA400667	IMAGE:753143	1.66876	0.408279	0.244661	0.0127858
b	CDC34	cell division cycle 34	Hs.423615	H20742	IMAGE:51328	1.66863	0.464829	0.27857	0.0127858
	TBL2	transducin (beta)-like 2	Hs.52515	AI675874	IMAGE:2313669	1.66807	0.438059	0.262615	0.0127858
	UPF2	UPF2 regulator of nonsense transcripts homolog (yeast)	Hs.3862	T56874	IMAGE:68259	1.66792	0.440147	0.26389	0.0127858
	DSC2	desmocollin 2	Hs.95612	N69675	IMAGE:293689	1.66779	0.486824	0.291897	0.0127858
	RBAK	RB-associated KRAB repressor	Hs.512665	AA074095	IMAGE:383016	1.66777	0.590235	0.353906	0.0127858
				AA676696	IMAGE:460332	1.66776	0.405987	0.243433	0.0127858
a				H17888	IMAGE:50288	1.66767	0.432557	0.259379	0.0127858
	DAXX	death-associated protein 6	Hs.336916	AA988524	IMAGE:1602516	1.66762	0.429994	0.257849	0.0127858
	UBL1	ubiquitin-like 1 (sentrin)	Hs.81424	AA916480	IMAGE:1540128	1.66701	0.444228	0.266482	0.0127858
				R23425	IMAGE:34364	1.66688	0.499167	0.299462	0.0127858
a		Full length insert cDNA clone ZE04G11	Hs.348874	W94690	IMAGE:358052	1.66682	0.417529	0.250494	0.0127858
	BCAP29	**B-cell receptor-associated protein 29	Hs.303787	AA486065	IMAGE:840760	1.66631	0.43379	0.26033	0.0127858
	EIF4G1	eukaryotic translation initiation factor 4 gamma, 1	Hs.433750	R12349	IMAGE:25988	1.66614	0.374557	0.224806	0.0127858
	HGRG8	high-glucose-regulated protein 8	Hs.20993	N70528	IMAGE:299085	1.66605	0.476505	0.286009	0.0127858
	GRCC9	likely ortholog of mouse gene rich cluster, C9 gene	Hs.83848	AA663983	IMAGE:855749	1.66602	0.414322	0.248689	0.0127858
b	YWHAQ	tyrosine 3-monooxygenase/tryptophan 5-monooxygenase activation protein, theta polypeptide	Hs.74405	AA633997	IMAGE:858293	1.66595	0.391511	0.235007	0.0127858
	KPNB1	karyopherin (importin) beta 1	Hs.439683	AA251527	IMAGE:684634	1.66586	0.461396	0.276972	0.0127858
	MGC2752	hypothetical protein MGC2752	Hs.7845	H19106	IMAGE:50915	1.66539	0.440666	0.264602	0.0127858
	MGC1842	hypothetical protein MGC1842	Hs.9850	AA190998	IMAGE:627055	1.66525	0.407276	0.244573	0.0127858
	PHGDHL1	phosphoglycerate dehydrogenase like 1	Hs.355814	T98442	IMAGE:122150	1.66468	0.516741	0.310414	0.0127858
	CHPPR	likely ortholog of chicken chondrocyte protein with a poly-proline region	Hs.170198	H02777	IMAGE:150887	1.6642	0.373178	0.224239	0.0127858
		Transcribed sequence with weak similarity to protein ref:NP_064703.1 (H.sapiens) cyclin L ania-6a [Homo sapiens]	Hs.147147	AA994984	IMAGE:1625746	1.66369	0.394962	0.2374	0.0127858
	HBXAP	hepatitis B virus x associated protein	Hs.20509	N69398	IMAGE:292731	1.66363	0.539575	0.324337	0.0127858
				R12358	IMAGE:26096	1.66356	0.463019	0.27833	0.0127858
				T67524	IMAGE:66952	1.66348	0.480047	0.28858	0.0127858
	PSMA3	proteasome (prosome, macropain) subunit, alpha type, 3	Hs.246240	AI291772	IMAGE:1894546	1.66339	0.415006	0.249494	0.0127858
b	PSMD8	proteasome (prosome, macropain) 26S subunit, non-ATPase, 8	Hs.78466	AA464557	IMAGE:810550	1.66267	0.424729	0.25545	0.0127858
	DDX46	DEAD (Asp-Glu-Ala-Asp) box polypeptide 46	Hs.486709	H89698	IMAGE:250519	1.66267	0.496539	0.298641	0.0127858
	RNPC7	RNA-binding region (RNP1, RRM) containing 7	Hs.197184	T71578	IMAGE:85224	1.66228	0.441881	0.265829	0.0127858
	PCYOX1	prenylcysteine oxidase 1	Hs.278627	R78485	IMAGE:144852	1.66223	0.417226	0.251004	0.0127858
	TOM1L1	target of myb1-like 1 (chicken)	Hs.153504	AA913079	IMAGE:1554796	1.66138	0.392001	0.235949	0.0127858
		Clone DNA164558 AGVR6190 (UNQ6190) mRNA, complete cds	Hs.157379	AA477414	IMAGE:740652	1.66119	0.442044	0.266102	0.0127858
	OLIG2	oligodendrocyte lineage transcription factor 2	Hs.176977	AI360012	IMAGE:2019139	1.66104	0.439212	0.26442	0.0127858
	ZFPL1	zinc finger protein-like 1	Hs.155165	W46766	IMAGE:324373	1.66092	0.491763	0.296079	0.0127858
	STK35	serine/threonine kinase 35	Hs.100057	H23208	IMAGE:52085	1.66065	0.397238	0.239206	0.0127858
	HSP70-4	likely ortholog of mouse heat shock protein, 70 kDa 4	Hs.430666	AA417742	IMAGE:746230	1.66004	0.45713	0.275373	0.0127858
	C20orf42	chromosome 20 open reading frame 42	Hs.180479	AA488420	IMAGE:843045	1.65993	0.458936	0.27648	0.0127858
	TXNL	thioredoxin-like, 32kDa	Hs.114412	AA078976	IMAGE:545403	1.65986	0.41937	0.252654	0.0127858
	PSMB2	proteasome (prosome, macropain) subunit, beta type, 2	Hs.432607	T98663	IMAGE:122241	1.65974	0.420257	0.253207	0.0127858
		Clone IMAGE:5269806, mRNA	Hs.516952	AA431968	IMAGE:782195	1.65945	0.393804	0.23731	0.0127858
		CDNA FLJ14143 fis, clone MAMMA1002892	Hs.22815	R19708	IMAGE:34388	1.65937	0.427575	0.257672	0.0127858
				AA666096	IMAGE:859383	1.65926	0.419768	0.252985	0.0127858
	STS	steroid sulfatase (microsomal), arylsulfatase C, isozyme S	Hs.79876	H15155	IMAGE:49591	1.65921	0.423015	0.25495	0.0127858
					EMPTY	1.65897	0.628857	0.379064	0.0127858
	HSBP1	**heat shock factor binding protein 1	Hs.250899	AA169192	IMAGE:610011	1.65869	0.449028	0.270713	0.0127858
	MXD3	**MAX dimerization protein 3	Hs.442993	H73484	IMAGE:232908	1.65867	0.438281	0.264237	0.0127858
		Transcribed sequences	Hs.26038	R53441	IMAGE:40036	1.65866	0.517127	0.311774	0.0127858
	SNX11	sorting nexin 11	Hs.15827	H16269	IMAGE:48725	1.65859	0.411823	0.248297	0.0127858
		Hypothetical protein LOC339788, mRNA (cDNA clone IMAGE:4183352), partial cds	Hs.46864	N48356	IMAGE:279785	1.65843	0.439669	0.265111	0.0127858
				AA598987	IMAGE:897730	1.65804	0.445104	0.268451	0.0127858
	C14orf1	chromosome 14 open reading frame 1	Hs.15106	N70492	IMAGE:298384	1.65801	0.428233	0.258281	0.0127858
	NRBF2	nuclear receptor binding factor 2	Hs.449628	N30573	IMAGE:257197	1.65793	0.493041	0.297384	0.0127858
	MRPL13	mitochondrial ribosomal protein L13	Hs.333823	AA148505	IMAGE:491524	1.6578	0.377841	0.227917	0.0127858
	ATP6V1F	ATPase, H+ transporting, lysosomal 14kDa, V1 subunit F	Hs.78089	AA664077	IMAGE:855438	1.65777	0.427007	0.25758	0.0127858
	NUP155	nucleoporin 155kDa	Hs.23255	R21737	IMAGE:130371	1.65775	0.433508	0.261504	0.0127858
	MADH7	MAD, mothers against decapentaplegic homolog 7 (Drosophila)	Hs.370849	R82176	IMAGE:148968	1.65773	0.441848	0.266537	0.0127858
	COMMD3	COMM domain containing 3	Hs.380403	T87514	IMAGE:115408	1.65761	0.424818	0.256284	0.0127858
	RNF14	ring finger protein 14	Hs.170926	R06575	IMAGE:126412	1.65746	0.450781	0.27197	0.0127858
	ZNHIT1	**zinc finger, HIT domain containing 1	Hs.211079	AA427562	IMAGE:770764	1.65738	0.437643	0.264056	0.0127858
	RTKN	rhotekin	Hs.58215	W72722	IMAGE:345128	1.65732	0.414648	0.250192	0.0127858
	MGC4189	hypothetical protein MGC4189	Hs.355584	AA488349	IMAGE:843144	1.65693	0.401639	0.242399	0.0127858
	RANBP10	Ran-binding protein 10	Hs.6343	T50017	IMAGE:70218	1.65675	0.527034	0.318114	0.0127858
	INPP4B	inositol polyphosphate-4-phosphatase, type II, 105kDa	Hs.153687	AI167435	IMAGE:1661732	1.65666	0.413	0.249296	0.0127858
				H70162	IMAGE:213575	1.65657	0.490911	0.296342	0.0127858
	FLII	flightless I homolog (Drosophila)	Hs.531027	AA521453	IMAGE:826204	1.65644	0.469458	0.283414	0.0127858
	LOC51668	HSPCO34 protein	Hs.439171	AA425175	IMAGE:772925	1.65632	0.387284	0.233822	0.0127858
	ZNF131	zinc finger protein 131 (clone pHZ-10)	Hs.97845	AA156030	IMAGE:590148	1.65625	0.445393	0.268917	0.0127858
	RPL7L1	ribosomal protein L7-like 1	Hs.446506	AA826368	IMAGE:1422323	1.65624	0.376642	0.227408	0.0127858
	SLC39A14	solute carrier family 39 (zinc transporter), member 14	Hs.301743	T74699	IMAGE:85093	1.65606	0.503929	0.304294	0.0127858
	GCSH	**glycine cleavage system protein H (aminomethyl carrier)	Hs.513762	R28081	IMAGE:134748	1.65594	0.414107	0.250073	0.0127858
a		Hypothetical gene supported by NM_024062 (LOC387624), mRNA	Hs.99598	H50550	IMAGE:186887	1.65583	0.415983	0.251223	0.0127858
	MRPS33	mitochondrial ribosomal protein S33	Hs.83006	R08561	IMAGE:127396	1.65566	0.427145	0.25799	0.0127858
	BID	BH3 interacting domain death agonist	Hs.300825	AA190401	IMAGE:627125	1.65558	0.402521	0.24313	0.0127858
	HSPC065	HSPC065 protein	Hs.11614	N34967	IMAGE:277003	1.65517	0.498372	0.301101	0.0127858
	FNBP3	formin binding protein 3	Hs.298735	N93193	IMAGE:304858	1.65478	0.418408	0.252848	0.0127858
		Transcribed sequence with moderate similarity to protein ref:NP_060265.1 (H.sapiens) hypothetical protein FLJ20378 [Homo sapiens]	Hs.78050	AA029098	IMAGE:470249	1.65452	0.475937	0.287658	0.0127858
	C20orf30	chromosome 20 open reading frame 30	Hs.380990	H93552	IMAGE:242706	1.65428	0.427317	0.25831	0.0127858
	DKFZp667G2110	hypothetical protein DKFZp667G2110	Hs.223341	AA164630	IMAGE:594454	1.65416	0.47631	0.287946	0.0127858
	MRPL40	mitochondrial ribosomal protein L40	Hs.431307	AA775857	IMAGE:878525	1.65414	0.42291	0.255668	0.0127858
				R92601	IMAGE:196257	1.65398	0.402233	0.243191	0.0127858
				T57330	IMAGE:74677	1.65372	0.402398	0.243329	0.0127858
	SREBF2	sterol regulatory element binding transcription factor 2	Hs.108689	AA703147	IMAGE:434845	1.65369	0.401225	0.242624	0.0127858
	PAFAH1B2	platelet-activating factor acetylhydrolase, isoform Ib, beta subunit 30kDa	Hs.93354	AA504468	IMAGE:825320	1.65347	0.447159	0.270436	0.0127858
	CCDC5	coiled-coil domain containing 5 (spindle associated)	Hs.436617	AA425386	IMAGE:773308	1.65342	0.372924	0.225547	0.0127858
	PSMD11	proteasome (prosome, macropain) 26S subunit, non-ATPase, 11	Hs.443379	AA934762	IMAGE:1553306	1.65253	0.423482	0.256262	0.0127858
	RPL15	ribosomal protein L15	Hs.381219	AA434088	IMAGE:837904	1.65222	0.443261	0.268282	0.0127858
a	EZH2	enhancer of zeste homolog 2 (Drosophila)	Hs.444082	AA428252	IMAGE:770992	1.65182	0.428443	0.259377	0.0127858
b	NEK3	NIMA (never in mitosis gene a)-related kinase 3	Hs.2236	AA490263	IMAGE:823794	1.65181	0.436499	0.264255	0.0127858
	FLJ22875	hypothetical protein FLJ22875	Hs.439548	N54932	IMAGE:244974	1.65174	0.412811	0.249924	0.0127858
	MRPL2	mitochondrial ribosomal protein L2	Hs.55041	N94366	IMAGE:309494	1.65148	0.423316	0.256325	0.0127858
	ZNF325	zinc finger protein 325	Hs.102397	AA465194	IMAGE:815090	1.65147	0.402002	0.243421	0.0127858
				H84893	IMAGE:249486	1.65105	0.433105	0.262321	0.0127858
		Transcribed sequences	Hs.36205	H48226	IMAGE:201818	1.65091	0.535875	0.324593	0.0127858
				AA668531	IMAGE:859832	1.64999	0.425293	0.257754	0.0127858
	SAV1	salvador homolog 1 (Drosophila)	Hs.257341	AA489497	IMAGE:843426	1.64986	0.545151	0.330424	0.0127858
	MAPKAPK5	mitogen-activated protein kinase-activated protein kinase 5	Hs.413901	AA778230	IMAGE:448747	1.64983	0.463892	0.281176	0.0127858
	C19orf7	chromosome 19 open reading frame 7	Hs.119667	H68688	IMAGE:211372	1.64975	0.445612	0.270108	0.0127858
	PIN4	protein (peptidyl-prolyl cis/trans isomerase) NIMA-interacting, 4 (parvulin)	Hs.11774	AA418383	IMAGE:767298	1.6494	0.442173	0.268082	0.0127858
	TSNAX	translin-associated factor X	Hs.96247	AA477103	IMAGE:740027	1.64936	0.424225	0.257206	0.0127858
	NDUFB4	NADH dehydrogenase (ubiquinone) 1 beta subcomplex, 4, 15kDa	Hs.227750	AA704675	IMAGE:450896	1.64911	0.466882	0.283111	0.0127858
	RABL5	RAB, member RAS oncogene family-like 5	Hs.389104	AA872323	IMAGE:1472638	1.64907	0.438086	0.265656	0.0127858
				R59069	IMAGE:42036	1.64889	0.4788	0.290377	0.0127858
	PAF53	RNA polymerase I associated factor 53	Hs.24884	AA176812	IMAGE:611206	1.64869	0.456795	0.277066	0.0127858
	FLJ20323	hypothetical protein FLJ20323	Hs.387140	AA629524	IMAGE:884346	1.64865	0.404822	0.245548	0.0127858
	FLJ14825	hypothetical protein FLJ14825	Hs.334824	H94323	IMAGE:243088	1.64857	0.407747	0.247334	0.0127858
	PHF3	PHD finger protein 3	Hs.348921	W95864	IMAGE:358344	1.64823	0.478093	0.290064	0.0127858
		Transcribed sequence with strong similarity to protein pdb:1BGM (E. coli) O Chain O, Beta-Galactosidase	Hs.530936	W46341	IMAGE:323806	1.64821	0.392537	0.23816	0.0127858
	ALG1	asparagine-linked glycosylation 1 homolog (yeast, beta-1,4-mannosyltransferase)	Hs.406461	AA454579	IMAGE:809521	1.64817	0.454456	0.275734	0.0127858
	MEIS1	Meis1, myeloid ecotropic viral integration site 1 homolog (mouse)	Hs.170177	AA001443	IMAGE:361943	1.64785	0.41393	0.251194	0.0127858
b	MXI1	MAX interacting protein 1	Hs.118630	AI087032	IMAGE:1680549	1.64765	0.36174	0.219549	0.0127858
		CDNA FLJ20198 fis, clone COLF1083	Hs.127383	AI261232	IMAGE:1871355	1.64763	0.42873	0.26021	0.0127858
	FLJ10204	hypothetical protein FLJ10204	Hs.18029	AA702678	IMAGE:448068	1.64723	0.408533	0.248012	0.0127858
	PRKX	protein kinase, X-linked	Hs.147996	AI016760	IMAGE:1638550	1.64719	0.432773	0.262733	0.0127858
	ENDOGL1	endonuclease G-like 1	Hs.266258	AI127671	IMAGE:1710329	1.64713	0.442087	0.268399	0.0127858
		Hypothetical gene supported by AK024371; BC037920 (LOC402534), mRNA	Hs.438623	AA976866	IMAGE:1558749	1.64695	0.432301	0.262485	0.0127858
	HUMAUANTIG	nucleolar GTPase	Hs.75528	AA446557	IMAGE:783629	1.64653	0.430993	0.261758	0.0127858
	C10orf46	chromosome 10 open reading frame 46	Hs.408319	AA455033	IMAGE:811652	1.64604	0.383253	0.232833	0.0127858
	MAPKAPK3	mitogen-activated protein kinase-activated protein kinase 3	Hs.234521	W68280	IMAGE:342647	1.64599	0.481479	0.292517	0.0127858
	ELAC2	elaC homolog 2 (E. coli)	Hs.12124	AA778286	IMAGE:505924	1.64583	0.43649	0.26521	0.0127858
	PLEKHC1	pleckstrin homology domain containing, family C (with FERM domain) member 1	Hs.270411	AA490238	IMAGE:823756	1.64576	0.520084	0.316015	0.0127858
	GLIPR1	GLI pathogenesis-related 1 (glioma)	Hs.511765	AA878648	IMAGE:1492881	1.64558	0.483352	0.293727	0.0127858
a	BRD8	bromodomain containing 8	Hs.468207	AA481555	IMAGE:815287	1.64531	0.444062	0.269896	0.0127858
	GOSR1	golgi SNAP receptor complex member 1	Hs.124436	AA186776	IMAGE:625863	1.64496	0.496696	0.301949	0.0127858
b	ANAPC7	anaphase promoting complex subunit 7	Hs.530379	AA448799	IMAGE:786096	1.64483	0.453558	0.275747	0.0127858
	NOLA1	nucleolar protein family A, member 1 (H/ACA small nucleolar RNPs)	Hs.69851	AA995093	IMAGE:1635032	1.64483	0.436739	0.265522	0.0127858
	FLJ20533	hypothetical protein FLJ20533	Hs.106650	H23252	IMAGE:52428	1.64476	0.413113	0.251169	0.0127858
	MESDC2	mesoderm development candidate 2	Hs.78871	AA284495	IMAGE:713653	1.64423	0.465739	0.283257	0.0127858
	HMGA1	high mobility group AT-hook 1	Hs.57301	AA448261	IMAGE:782811	1.64398	0.362093	0.220253	0.0127858
	YWHAG	tyrosine 3-monooxygenase/tryptophan 5-monooxygenase activation protein, gamma polypeptide	Hs.25001	AA432085	IMAGE:784129	1.64355	0.40215	0.244684	0.0127858
	KIAA0265	KIAA0265 protein	Hs.192966	R66158	IMAGE:140716	1.64354	0.448641	0.272973	0.0127858
	BAT8	HLA-B associated transcript 8	Hs.75196	AA434117	IMAGE:770216	1.64337	0.385518	0.23459	0.0127858
	APPBP2	amyloid beta precursor protein (cytoplasmic tail) binding protein 2	Hs.84084	AA431206	IMAGE:782161	1.64302	0.463256	0.281954	0.0127858
	RBMX	RNA binding motif protein, X-linked	Hs.380118	AA461092	IMAGE:796161	1.64238	0.496748	0.302457	0.0127858
	DAD1	defender against cell death 1	Hs.82890	AA455281	IMAGE:810039	1.64222	0.51315	0.312473	0.0127858
	APOA1BP	**apolipoprotein A-I binding protein	Hs.528320	R00283	IMAGE:123278	1.64195	0.416089	0.253412	0.0127858
	ABCC5	ATP-binding cassette, sub-family C (CFTR/MRP), member 5	Hs.34744	N68159	IMAGE:292212	1.64182	0.58504	0.356336	0.0127858
	FOXK2	forkhead box K2	Hs.439387	AA136472	IMAGE:491067	1.64152	0.381379	0.232334	0.0127858
	UBP1	upstream binding protein 1 (LBP-1a)	Hs.28423	AA443722	IMAGE:784035	1.64114	0.442291	0.269502	0.0127858
	FNBP3	formin binding protein 3	Hs.298735	AA411961	IMAGE:730638	1.64096	0.422505	0.257474	0.0127858
	MAP2K3	mitogen-activated protein kinase kinase 3	Hs.180533	H08467	IMAGE:45641	1.64094	0.478676	0.291708	0.0127858
	U2AF1L2	**U2(RNU2) small nuclear RNA auxiliary factor 1-like 2	Hs.171909	T67521	IMAGE:66946	1.64094	0.618893	0.377158	0.0127858
		Transcribed sequences	Hs.478838	W86779	IMAGE:416808	1.64057	0.447455	0.272743	0.0127858
	SF3A1	splicing factor 3a, subunit 1, 120kDa	Hs.406277	T72628	IMAGE:108667	1.64039	0.460615	0.280796	0.0127858
a	MAD2L1	MAD2 mitotic arrest deficient-like 1 (yeast)	Hs.79078	AA481076	IMAGE:814701	1.64023	0.381596	0.232647	0.0127858
	SURF4	surfeit 4	Hs.284296	AA464168	IMAGE:810349	1.64018	0.431209	0.262904	0.0127858
		**Transcribed sequence with strong similarity to protein ref:NP_004726.1 (H.sapiens) leucine rich repeat	Hs.31178	AA085597	IMAGE:562927	1.63986	0.553758	0.337685	0.0127858
		CDNA FLJ40669 fis, clone THYMU2020883	Hs.429284	T81107	IMAGE:109200	1.63974	0.408828	0.249326	0.0127858
	FLJ20772	hypothetical protein FLJ20772	Hs.9925	AA608716	IMAGE:950891	1.63964	0.419706	0.255974	0.0127858
a				AA970066	IMAGE:1581685	1.63963	0.379039	0.231173	0.0127858
	ECHS1	enoyl Coenzyme A hydratase, short chain, 1, mitochondrial	Hs.76394	AA626255	IMAGE:745542	1.63955	0.413573	0.252248	0.0127858
	MIR16	membrane interacting protein of RGS16	Hs.512607	R72174	IMAGE:155838	1.63927	0.412328	0.251531	0.0127858
				AI280896	IMAGE:1872110	1.63916	0.465148	0.283773	0.0127858
	IREB2	iron-responsive element binding protein 2	Hs.370324	T49556	IMAGE:67670	1.63912	0.393029	0.23978	0.0127858
	SKP1A	S-phase kinase-associated protein 1A (p19A)	Hs.171626	AA972630	IMAGE:1585040	1.63892	0.391387	0.238808	0.0127858
	KIAA1977	KIAA1977 protein	Hs.352746	AA931235	IMAGE:1554237	1.6389	0.432823	0.264094	0.0127858
	NUDT9	nudix (nucleoside diphosphate linked moiety X)-type motif 9	Hs.301789	AA644080	IMAGE:845352	1.63856	0.447135	0.272882	0.0127858
b	H41	hypothetical protein H41	Hs.283690	H99695	IMAGE:262920	1.63844	0.400154	0.244228	0.0127858
	PSMC2	proteasome (prosome, macropain) 26S subunit, ATPase, 2	Hs.61153	AA251770	IMAGE:684655	1.63823	0.426059	0.260072	0.0127858
a	SEPHS1	selenophosphate synthetase 1	Hs.124027	AA486372	IMAGE:840702	1.63764	0.406118	0.24799	0.0127858
b	USP8	ubiquitin specific protease 8	Hs.152818	AI299198	IMAGE:1897152	1.63752	0.50157	0.306299	0.0127858
	MDS006	x 006 protein	Hs.47668	AA478606	IMAGE:753663	1.63711	0.49073	0.299754	0.0127858
	PKP4	plakophilin 4	Hs.277132	T87324	IMAGE:115422	1.63701	0.427353	0.261058	0.0127858
	RPL24	ribosomal protein L24	Hs.184582	AA633768	IMAGE:857681	1.6368	0.414666	0.25334	0.0127858
	ATP2A2	ATPase, Ca++ transporting, cardiac muscle, slow twitch 2	Hs.374535	H85355	IMAGE:222181	1.63635	0.508953	0.31103	0.0127858
				AA608519	IMAGE:950586	1.63616	0.445584	0.272335	0.0127858
	KIAA0701	KIAA0701 protein	Hs.153293	R26205	IMAGE:133053	1.63614	0.510052	0.31174	0.0127858
	POLR3K	polymerase (RNA) III (DNA directed) polypeptide K, 12.3 kDa	Hs.437186	AA126951	IMAGE:511632	1.63601	0.426831	0.260898	0.0127858
b	HDGF	hepatoma-derived growth factor (high-mobility group protein 1-like)	Hs.89525	AA453749	IMAGE:813673	1.63589	0.401881	0.245664	0.0127858
	MGC12966	hypothetical protein MGC12966	Hs.7980	AA476584	IMAGE:785365	1.63545	0.482894	0.295267	0.0127858
	HSP70-4	likely ortholog of mouse heat shock protein, 70 kDa 4	Hs.430666	AA455653	IMAGE:813999	1.63544	0.403506	0.246726	0.0127858
	HCBP6	**hepatitis C virus core-binding protein 6	Hs.356050	AA056395	IMAGE:509479	1.63518	0.438125	0.267936	0.0127858
	IVD	isovaleryl Coenzyme A dehydrogenase	Hs.410396	AA464149	IMAGE:810325	1.63495	0.43628	0.266846	0.0127858
	CDX2	caudal type homeo box transcription factor 2	Hs.174249	AI346583	IMAGE:1926575	1.63483	0.429798	0.262901	0.0127858
	KIAA0265	KIAA0265 protein	Hs.192966	AA418990	IMAGE:768134	1.63448	0.436359	0.266971	0.0127858
	STYX	serine/threonine/tyrosine interacting protein	Hs.364980	AA488895	IMAGE:824881	1.63446	0.477794	0.292325	0.0127858
				AA482026	IMAGE:746051	1.63425	0.407994	0.249652	0.0127858
	SLC9A9	solute carrier family 9 (sodium/hydrogen exchanger), isoform 9	Hs.364860	AA099385	IMAGE:489640	1.63422	0.47794	0.292458	0.0127858
	TRIP3	thyroid hormone receptor interactor 3	Hs.2210	T64937	IMAGE:66787	1.63413	0.433147	0.265062	0.0127858
	POLR2D	**polymerase (RNA) II (DNA directed) polypeptide D	Hs.318549	H15431	IMAGE:49548	1.63401	0.429893	0.26309	0.0127858
				AI820999	IMAGE:68052	1.63396	0.501846	0.307135	0.0127858
				AI688334	IMAGE:2326275	1.63287	0.468925	0.287178	0.0127858
	TXN2	thioredoxin 2	Hs.211929	AI017377	IMAGE:1635288	1.63279	0.396119	0.242602	0.0127858
	FLJ11773	hypothetical protein FLJ11773	Hs.9911	T55569	IMAGE:73550	1.63245	0.43581	0.266966	0.0127858
	SF3B3	splicing factor 3b, subunit 3, 130kDa	Hs.195614	R52788	IMAGE:41541	1.63233	0.426963	0.261567	0.0127858
a	ELP3	elongation protein 3 homolog (S. cerevisiae)	Hs.267905	AA454745	IMAGE:809788	1.6323	0.405257	0.248274	0.0127858
	MRPL18	mitochondrial ribosomal protein L18	Hs.416998	AA460847	IMAGE:796281	1.63204	0.431025	0.264102	0.0127858
[truncated: 932 more rows]
